# Supplementary material for: Selective breeding enhances coral heat tolerance to marine heatwaves
Source: Nat Commun. 2024 Oct 14;15:8703. doi: 10.1038/s41467-024-52895-1 (PMC11473779; doi:10.1038/s41467-024-52895-1)
Supplement: Supplementary file 4 — Source Data [file 41467_2024_52895_MOESM4_ESM.xlsx]

## Sheet: Fig. 2ab Parent values
Cohort	Year	Stress	Colony_ID	BSIav	BSIav_z	DHW50	DHW50_d	DHW50_z	Density	HL	StressTitle
Parental	2017	Short	4	0.375	-0.91954	1.90116	-1.03142	-0.784377	0.274514	Low	Short-term_x000D_ heat stress tolerance
Parental	2017	Short	5	1	1.80712	5.73386	2.80128	2.13032	0.0974753	High	Short-term_x000D_ heat stress tolerance
Parental	2017	Short	7	0.8	0.934591	3.77526	0.842682	0.640842	0.163786	High	Short-term_x000D_ heat stress tolerance
Parental	2017	Short	10	0.975	1.69806	5.56561	2.63303	2.00237	0.0957633	High	Short-term_x000D_ heat stress tolerance
Parental	2017	Short	35	0.0833333	-2.19198	0.261852	-2.67073	-2.03103	0.0297923	Low	Short-term_x000D_ heat stress tolerance
Parental	2017	Short	43	0.666667	0.352902	3.10945	0.176875	0.13451	0.32483	Low	Short-term_x000D_ heat stress tolerance
Parental	2018	Long	16	0.890625	1.43809	10.0757	1.68326	1.58784	0.107249	High	Long-term_x000D_ heat stress tolerance
Parental	2018	Long	40	0.859375	1.08802	9.55688	1.16449	1.09848	0.203328	High	Long-term_x000D_ heat stress tolerance
Parental	2018	Long	57	0.710938	-0.574842	7.72988	-0.66251	-0.624954	0.327233	Low	Long-term_x000D_ heat stress tolerance
Parental	2018	Long	60	0.684375	-0.872407	7.5589	-0.833484	-0.786235	0.262765	Low	Long-term_x000D_ heat stress tolerance
Parental	2018	Long	61	0.853125	1.018	9.55554	1.16315	1.09722	0.20313	High	Long-term_x000D_ heat stress tolerance
Parental	2018	Long	70	0.725	-0.417308	7.98225	-0.410141	-0.386891	0.403639	Low	Long-term_x000D_ heat stress tolerance
Parental	2018	Long	312	0.59375	-1.88763	6.55307	-1.83931	-1.73505	0.0784984	Low	Long-term_x000D_ heat stress tolerance
Parental	2018	Long	314	0.886719	1.39433	10.006	1.6136	1.52212	0.117671	High	Long-term_x000D_ heat stress tolerance

## Sheet: Fig. 3ab
Cohort	Year	Stress	Cross_Type	x	y	StressTitle
Parental	2017	Short	None	-4.23219	0	Short-term_x000D_ heat stress tolerance
Parental	2017	Short	None	-4.23219	0.000277941	Short-term_x000D_ heat stress tolerance
Parental	2017	Short	None	-4.21537	0.000305502	Short-term_x000D_ heat stress tolerance
Parental	2017	Short	None	-4.19855	0.000336413	Short-term_x000D_ heat stress tolerance
Parental	2017	Short	None	-4.18173	0.000369763	Short-term_x000D_ heat stress tolerance
Parental	2017	Short	None	-4.16491	0.000405259	Short-term_x000D_ heat stress tolerance
Parental	2017	Short	None	-4.14809	0.000444729	Short-term_x000D_ heat stress tolerance
Parental	2017	Short	None	-4.13127	0.000487331	Short-term_x000D_ heat stress tolerance
Parental	2017	Short	None	-4.11445	0.000532562	Short-term_x000D_ heat stress tolerance
Parental	2017	Short	None	-4.09763	0.000582445	Short-term_x000D_ heat stress tolerance
Parental	2017	Short	None	-4.08081	0.000636289	Short-term_x000D_ heat stress tolerance
Parental	2017	Short	None	-4.06399	0.000693314	Short-term_x000D_ heat stress tolerance
Parental	2017	Short	None	-4.04718	0.000755707	Short-term_x000D_ heat stress tolerance
Parental	2017	Short	None	-4.03036	0.000823036	Short-term_x000D_ heat stress tolerance
Parental	2017	Short	None	-4.01354	0.000894159	Short-term_x000D_ heat stress tolerance
Parental	2017	Short	None	-3.99672	0.000971389	Short-term_x000D_ heat stress tolerance
Parental	2017	Short	None	-3.9799	0.00105468	Short-term_x000D_ heat stress tolerance
Parental	2017	Short	None	-3.96308	0.00114243	Short-term_x000D_ heat stress tolerance
Parental	2017	Short	None	-3.94626	0.00123702	Short-term_x000D_ heat stress tolerance
Parental	2017	Short	None	-3.92944	0.00133893	Short-term_x000D_ heat stress tolerance
Parental	2017	Short	None	-3.91262	0.00144602	Short-term_x000D_ heat stress tolerance
Parental	2017	Short	None	-3.8958	0.00156065	Short-term_x000D_ heat stress tolerance
Parental	2017	Short	None	-3.87898	0.00168399	Short-term_x000D_ heat stress tolerance
Parental	2017	Short	None	-3.86216	0.00181324	Short-term_x000D_ heat stress tolerance
Parental	2017	Short	None	-3.84534	0.00195069	Short-term_x000D_ heat stress tolerance
Parental	2017	Short	None	-3.82852	0.00209831	Short-term_x000D_ heat stress tolerance
Parental	2017	Short	None	-3.8117	0.00225258	Short-term_x000D_ heat stress tolerance
Parental	2017	Short	None	-3.79488	0.00241559	Short-term_x000D_ heat stress tolerance
Parental	2017	Short	None	-3.77806	0.00259031	Short-term_x000D_ heat stress tolerance
Parental	2017	Short	None	-3.76124	0.00277237	Short-term_x000D_ heat stress tolerance
Parental	2017	Short	None	-3.74442	0.0029636	Short-term_x000D_ heat stress tolerance
Parental	2017	Short	None	-3.7276	0.00316806	Short-term_x000D_ heat stress tolerance
Parental	2017	Short	None	-3.71078	0.00338049	Short-term_x000D_ heat stress tolerance
Parental	2017	Short	None	-3.69396	0.00360234	Short-term_x000D_ heat stress tolerance
Parental	2017	Short	None	-3.67714	0.00383886	Short-term_x000D_ heat stress tolerance
Parental	2017	Short	None	-3.66032	0.00408387	Short-term_x000D_ heat stress tolerance
Parental	2017	Short	None	-3.6435	0.00433837	Short-term_x000D_ heat stress tolerance
Parental	2017	Short	None	-3.62668	0.00460881	Short-term_x000D_ heat stress tolerance
Parental	2017	Short	None	-3.60986	0.00488812	Short-term_x000D_ heat stress tolerance
Parental	2017	Short	None	-3.59304	0.00517675	Short-term_x000D_ heat stress tolerance
Parental	2017	Short	None	-3.57622	0.00548235	Short-term_x000D_ heat stress tolerance
Parental	2017	Short	None	-3.5594	0.00579697	Short-term_x000D_ heat stress tolerance
Parental	2017	Short	None	-3.54258	0.00612064	Short-term_x000D_ heat stress tolerance
Parental	2017	Short	None	-3.52576	0.00646175	Short-term_x000D_ heat stress tolerance
Parental	2017	Short	None	-3.50894	0.00681192	Short-term_x000D_ heat stress tolerance
Parental	2017	Short	None	-3.49212	0.00717105	Short-term_x000D_ heat stress tolerance
Parental	2017	Short	None	-3.4753	0.00754675	Short-term_x000D_ heat stress tolerance
Parental	2017	Short	None	-3.45848	0.00793171	Short-term_x000D_ heat stress tolerance
Parental	2017	Short	None	-3.44166	0.00832531	Short-term_x000D_ heat stress tolerance
Parental	2017	Short	None	-3.42484	0.00873415	Short-term_x000D_ heat stress tolerance
Parental	2017	Short	None	-3.40802	0.00915213	Short-term_x000D_ heat stress tolerance
Parental	2017	Short	None	-3.3912	0.00957812	Short-term_x000D_ heat stress tolerance
Parental	2017	Short	None	-3.37438	0.0100176	Short-term_x000D_ heat stress tolerance
Parental	2017	Short	None	-3.35756	0.0104657	Short-term_x000D_ heat stress tolerance
Parental	2017	Short	None	-3.34074	0.0109209	Short-term_x000D_ heat stress tolerance
Parental	2017	Short	None	-3.32392	0.0113875	Short-term_x000D_ heat stress tolerance
Parental	2017	Short	None	-3.3071	0.0118618	Short-term_x000D_ heat stress tolerance
Parental	2017	Short	None	-3.29028	0.012342	Short-term_x000D_ heat stress tolerance
Parental	2017	Short	None	-3.27346	0.0128311	Short-term_x000D_ heat stress tolerance
Parental	2017	Short	None	-3.25664	0.0133265	Short-term_x000D_ heat stress tolerance
Parental	2017	Short	None	-3.23982	0.0138265	Short-term_x000D_ heat stress tolerance
Parental	2017	Short	None	-3.223	0.0143328	Short-term_x000D_ heat stress tolerance
Parental	2017	Short	None	-3.20618	0.0148437	Short-term_x000D_ heat stress tolerance
Parental	2017	Short	None	-3.18936	0.0153574	Short-term_x000D_ heat stress tolerance
Parental	2017	Short	None	-3.17254	0.0158749	Short-term_x000D_ heat stress tolerance
Parental	2017	Short	None	-3.15572	0.0163947	Short-term_x000D_ heat stress tolerance
Parental	2017	Short	None	-3.1389	0.0169157	Short-term_x000D_ heat stress tolerance
Parental	2017	Short	None	-3.12208	0.0174379	Short-term_x000D_ heat stress tolerance
Parental	2017	Short	None	-3.10526	0.0179601	Short-term_x000D_ heat stress tolerance
Parental	2017	Short	None	-3.08844	0.0184818	Short-term_x000D_ heat stress tolerance
Parental	2017	Short	None	-3.07162	0.0190023	Short-term_x000D_ heat stress tolerance
Parental	2017	Short	None	-3.0548	0.0195204	Short-term_x000D_ heat stress tolerance
Parental	2017	Short	None	-3.03798	0.0200363	Short-term_x000D_ heat stress tolerance
Parental	2017	Short	None	-3.02116	0.0205492	Short-term_x000D_ heat stress tolerance
Parental	2017	Short	None	-3.00434	0.0210572	Short-term_x000D_ heat stress tolerance
Parental	2017	Short	None	-2.98753	0.0215619	Short-term_x000D_ heat stress tolerance
Parental	2017	Short	None	-2.97071	0.022062	Short-term_x000D_ heat stress tolerance
Parental	2017	Short	None	-2.95389	0.0225553	Short-term_x000D_ heat stress tolerance
Parental	2017	Short	None	-2.93707	0.0230442	Short-term_x000D_ heat stress tolerance
Parental	2017	Short	None	-2.92025	0.0235278	Short-term_x000D_ heat stress tolerance
Parental	2017	Short	None	-2.90343	0.0240032	Short-term_x000D_ heat stress tolerance
Parental	2017	Short	None	-2.88661	0.0244739	Short-term_x000D_ heat stress tolerance
Parental	2017	Short	None	-2.86979	0.024939	Short-term_x000D_ heat stress tolerance
Parental	2017	Short	None	-2.85297	0.0253957	Short-term_x000D_ heat stress tolerance
Parental	2017	Short	None	-2.83615	0.0258477	Short-term_x000D_ heat stress tolerance
Parental	2017	Short	None	-2.81933	0.0262948	Short-term_x000D_ heat stress tolerance
Parental	2017	Short	None	-2.80251	0.0267343	Short-term_x000D_ heat stress tolerance
Parental	2017	Short	None	-2.78569	0.0271701	Short-term_x000D_ heat stress tolerance
Parental	2017	Short	None	-2.76887	0.0276023	Short-term_x000D_ heat stress tolerance
Parental	2017	Short	None	-2.75205	0.0280291	Short-term_x000D_ heat stress tolerance
Parental	2017	Short	None	-2.73523	0.0284541	Short-term_x000D_ heat stress tolerance
Parental	2017	Short	None	-2.71841	0.0288774	Short-term_x000D_ heat stress tolerance
Parental	2017	Short	None	-2.70159	0.0292994	Short-term_x000D_ heat stress tolerance
Parental	2017	Short	None	-2.68477	0.0297222	Short-term_x000D_ heat stress tolerance
Parental	2017	Short	None	-2.66795	0.030146	Short-term_x000D_ heat stress tolerance
Parental	2017	Short	None	-2.65113	0.030574	Short-term_x000D_ heat stress tolerance
Parental	2017	Short	None	-2.63431	0.0310066	Short-term_x000D_ heat stress tolerance
Parental	2017	Short	None	-2.61749	0.0314437	Short-term_x000D_ heat stress tolerance
Parental	2017	Short	None	-2.60067	0.0318917	Short-term_x000D_ heat stress tolerance
Parental	2017	Short	None	-2.58385	0.0323492	Short-term_x000D_ heat stress tolerance
Parental	2017	Short	None	-2.56703	0.0328155	Short-term_x000D_ heat stress tolerance
Parental	2017	Short	None	-2.55021	0.0333001	Short-term_x000D_ heat stress tolerance
Parental	2017	Short	None	-2.53339	0.0338007	Short-term_x000D_ heat stress tolerance
Parental	2017	Short	None	-2.51657	0.034315	Short-term_x000D_ heat stress tolerance
Parental	2017	Short	None	-2.49975	0.0348556	Short-term_x000D_ heat stress tolerance
Parental	2017	Short	None	-2.48293	0.0354196	Short-term_x000D_ heat stress tolerance
Parental	2017	Short	None	-2.46611	0.0360031	Short-term_x000D_ heat stress tolerance
Parental	2017	Short	None	-2.44929	0.0366208	Short-term_x000D_ heat stress tolerance
Parental	2017	Short	None	-2.43247	0.0372707	Short-term_x000D_ heat stress tolerance
Parental	2017	Short	None	-2.41565	0.037946	Short-term_x000D_ heat stress tolerance
Parental	2017	Short	None	-2.39883	0.0386632	Short-term_x000D_ heat stress tolerance
Parental	2017	Short	None	-2.38201	0.0394225	Short-term_x000D_ heat stress tolerance
Parental	2017	Short	None	-2.36519	0.0402131	Short-term_x000D_ heat stress tolerance
Parental	2017	Short	None	-2.34837	0.0410528	Short-term_x000D_ heat stress tolerance
Parental	2017	Short	None	-2.33155	0.0419449	Short-term_x000D_ heat stress tolerance
Parental	2017	Short	None	-2.31473	0.0428743	Short-term_x000D_ heat stress tolerance
Parental	2017	Short	None	-2.29791	0.043859	Short-term_x000D_ heat stress tolerance
Parental	2017	Short	None	-2.28109	0.0449066	Short-term_x000D_ heat stress tolerance
Parental	2017	Short	None	-2.26427	0.0459972	Short-term_x000D_ heat stress tolerance
Parental	2017	Short	None	-2.24745	0.0471479	Short-term_x000D_ heat stress tolerance
Parental	2017	Short	None	-2.23063	0.048372	Short-term_x000D_ heat stress tolerance
Parental	2017	Short	None	-2.21381	0.0496441	Short-term_x000D_ heat stress tolerance
Parental	2017	Short	None	-2.19699	0.0509798	Short-term_x000D_ heat stress tolerance
Parental	2017	Short	None	-2.18017	0.0523986	Short-term_x000D_ heat stress tolerance
Parental	2017	Short	None	-2.16335	0.0538696	Short-term_x000D_ heat stress tolerance
Parental	2017	Short	None	-2.14653	0.055406	Short-term_x000D_ heat stress tolerance
Parental	2017	Short	None	-2.12971	0.0570342	Short-term_x000D_ heat stress tolerance
Parental	2017	Short	None	-2.11289	0.0587176	Short-term_x000D_ heat stress tolerance
Parental	2017	Short	None	-2.09607	0.0604666	Short-term_x000D_ heat stress tolerance
Parental	2017	Short	None	-2.07925	0.0623147	Short-term_x000D_ heat stress tolerance
Parental	2017	Short	None	-2.06243	0.0642197	Short-term_x000D_ heat stress tolerance
Parental	2017	Short	None	-2.04561	0.0661888	Short-term_x000D_ heat stress tolerance
Parental	2017	Short	None	-2.02879	0.0682623	Short-term_x000D_ heat stress tolerance
Parental	2017	Short	None	-2.01197	0.0703933	Short-term_x000D_ heat stress tolerance
Parental	2017	Short	None	-1.99515	0.0725853	Short-term_x000D_ heat stress tolerance
Parental	2017	Short	None	-1.97833	0.0748847	Short-term_x000D_ heat stress tolerance
Parental	2017	Short	None	-1.96151	0.0772407	Short-term_x000D_ heat stress tolerance
Parental	2017	Short	None	-1.94469	0.0796535	Short-term_x000D_ heat stress tolerance
Parental	2017	Short	None	-1.92788	0.0821743	Short-term_x000D_ heat stress tolerance
Parental	2017	Short	None	-1.91106	0.0847497	Short-term_x000D_ heat stress tolerance
Parental	2017	Short	None	-1.89424	0.0873795	Short-term_x000D_ heat stress tolerance
Parental	2017	Short	None	-1.87742	0.0901092	Short-term_x000D_ heat stress tolerance
Parental	2017	Short	None	-1.8606	0.0928933	Short-term_x000D_ heat stress tolerance
Parental	2017	Short	None	-1.84378	0.0957285	Short-term_x000D_ heat stress tolerance
Parental	2017	Short	None	-1.82696	0.0986538	Short-term_x000D_ heat stress tolerance
Parental	2017	Short	None	-1.81014	0.101632	Short-term_x000D_ heat stress tolerance
Parental	2017	Short	None	-1.79332	0.104657	Short-term_x000D_ heat stress tolerance
Parental	2017	Short	None	-1.7765	0.107761	Short-term_x000D_ heat stress tolerance
Parental	2017	Short	None	-1.75968	0.110916	Short-term_x000D_ heat stress tolerance
Parental	2017	Short	None	-1.74286	0.114112	Short-term_x000D_ heat stress tolerance
Parental	2017	Short	None	-1.72604	0.117376	Short-term_x000D_ heat stress tolerance
Parental	2017	Short	None	-1.70922	0.120686	Short-term_x000D_ heat stress tolerance
Parental	2017	Short	None	-1.6924	0.124032	Short-term_x000D_ heat stress tolerance
Parental	2017	Short	None	-1.67558	0.127435	Short-term_x000D_ heat stress tolerance
Parental	2017	Short	None	-1.65876	0.130879	Short-term_x000D_ heat stress tolerance
Parental	2017	Short	None	-1.64194	0.134354	Short-term_x000D_ heat stress tolerance
Parental	2017	Short	None	-1.62512	0.137875	Short-term_x000D_ heat stress tolerance
Parental	2017	Short	None	-1.6083	0.141432	Short-term_x000D_ heat stress tolerance
Parental	2017	Short	None	-1.59148	0.145014	Short-term_x000D_ heat stress tolerance
Parental	2017	Short	None	-1.57466	0.148632	Short-term_x000D_ heat stress tolerance
Parental	2017	Short	None	-1.55784	0.15228	Short-term_x000D_ heat stress tolerance
Parental	2017	Short	None	-1.54102	0.155948	Short-term_x000D_ heat stress tolerance
Parental	2017	Short	None	-1.5242	0.159644	Short-term_x000D_ heat stress tolerance
Parental	2017	Short	None	-1.50738	0.163365	Short-term_x000D_ heat stress tolerance
Parental	2017	Short	None	-1.49056	0.167102	Short-term_x000D_ heat stress tolerance
Parental	2017	Short	None	-1.47374	0.170859	Short-term_x000D_ heat stress tolerance
Parental	2017	Short	None	-1.45692	0.174636	Short-term_x000D_ heat stress tolerance
Parental	2017	Short	None	-1.4401	0.178425	Short-term_x000D_ heat stress tolerance
Parental	2017	Short	None	-1.42328	0.182229	Short-term_x000D_ heat stress tolerance
Parental	2017	Short	None	-1.40646	0.186048	Short-term_x000D_ heat stress tolerance
Parental	2017	Short	None	-1.38964	0.189877	Short-term_x000D_ heat stress tolerance
Parental	2017	Short	None	-1.37282	0.193716	Short-term_x000D_ heat stress tolerance
Parental	2017	Short	None	-1.356	0.197568	Short-term_x000D_ heat stress tolerance
Parental	2017	Short	None	-1.33918	0.201427	Short-term_x000D_ heat stress tolerance
Parental	2017	Short	None	-1.32236	0.205293	Short-term_x000D_ heat stress tolerance
Parental	2017	Short	None	-1.30554	0.20917	Short-term_x000D_ heat stress tolerance
Parental	2017	Short	None	-1.28872	0.213051	Short-term_x000D_ heat stress tolerance
Parental	2017	Short	None	-1.2719	0.216939	Short-term_x000D_ heat stress tolerance
Parental	2017	Short	None	-1.25508	0.220834	Short-term_x000D_ heat stress tolerance
Parental	2017	Short	None	-1.23826	0.224733	Short-term_x000D_ heat stress tolerance
Parental	2017	Short	None	-1.22144	0.228637	Short-term_x000D_ heat stress tolerance
Parental	2017	Short	None	-1.20462	0.232547	Short-term_x000D_ heat stress tolerance
Parental	2017	Short	None	-1.1878	0.23646	Short-term_x000D_ heat stress tolerance
Parental	2017	Short	None	-1.17098	0.240376	Short-term_x000D_ heat stress tolerance
Parental	2017	Short	None	-1.15416	0.244297	Short-term_x000D_ heat stress tolerance
Parental	2017	Short	None	-1.13734	0.248219	Short-term_x000D_ heat stress tolerance
Parental	2017	Short	None	-1.12052	0.252143	Short-term_x000D_ heat stress tolerance
Parental	2017	Short	None	-1.1037	0.256069	Short-term_x000D_ heat stress tolerance
Parental	2017	Short	None	-1.08688	0.259994	Short-term_x000D_ heat stress tolerance
Parental	2017	Short	None	-1.07006	0.263919	Short-term_x000D_ heat stress tolerance
Parental	2017	Short	None	-1.05324	0.267842	Short-term_x000D_ heat stress tolerance
Parental	2017	Short	None	-1.03642	0.271761	Short-term_x000D_ heat stress tolerance
Parental	2017	Short	None	-1.0196	0.275678	Short-term_x000D_ heat stress tolerance
Parental	2017	Short	None	-1.00278	0.279586	Short-term_x000D_ heat stress tolerance
Parental	2017	Short	None	-0.985964	0.283486	Short-term_x000D_ heat stress tolerance
Parental	2017	Short	None	-0.969144	0.287379	Short-term_x000D_ heat stress tolerance
Parental	2017	Short	None	-0.952324	0.291256	Short-term_x000D_ heat stress tolerance
Parental	2017	Short	None	-0.935505	0.295119	Short-term_x000D_ heat stress tolerance
Parental	2017	Short	None	-0.918685	0.298968	Short-term_x000D_ heat stress tolerance
Parental	2017	Short	None	-0.901865	0.302792	Short-term_x000D_ heat stress tolerance
Parental	2017	Short	None	-0.885045	0.306592	Short-term_x000D_ heat stress tolerance
Parental	2017	Short	None	-0.868225	0.310372	Short-term_x000D_ heat stress tolerance
Parental	2017	Short	None	-0.851405	0.314116	Short-term_x000D_ heat stress tolerance
Parental	2017	Short	None	-0.834585	0.317823	Short-term_x000D_ heat stress tolerance
Parental	2017	Short	None	-0.817766	0.321501	Short-term_x000D_ heat stress tolerance
Parental	2017	Short	None	-0.800946	0.325129	Short-term_x000D_ heat stress tolerance
Parental	2017	Short	None	-0.784126	0.328706	Short-term_x000D_ heat stress tolerance
Parental	2017	Short	None	-0.767306	0.332243	Short-term_x000D_ heat stress tolerance
Parental	2017	Short	None	-0.750486	0.335717	Short-term_x000D_ heat stress tolerance
Parental	2017	Short	None	-0.733666	0.339122	Short-term_x000D_ heat stress tolerance
Parental	2017	Short	None	-0.716847	0.342475	Short-term_x000D_ heat stress tolerance
Parental	2017	Short	None	-0.700027	0.345751	Short-term_x000D_ heat stress tolerance
Parental	2017	Short	None	-0.683207	0.348937	Short-term_x000D_ heat stress tolerance
Parental	2017	Short	None	-0.666387	0.352059	Short-term_x000D_ heat stress tolerance
Parental	2017	Short	None	-0.649567	0.355089	Short-term_x000D_ heat stress tolerance
Parental	2017	Short	None	-0.632747	0.358007	Short-term_x000D_ heat stress tolerance
Parental	2017	Short	None	-0.615928	0.360847	Short-term_x000D_ heat stress tolerance
Parental	2017	Short	None	-0.599108	0.363585	Short-term_x000D_ heat stress tolerance
Parental	2017	Short	None	-0.582288	0.366183	Short-term_x000D_ heat stress tolerance
Parental	2017	Short	None	-0.565468	0.368693	Short-term_x000D_ heat stress tolerance
Parental	2017	Short	None	-0.548648	0.371088	Short-term_x000D_ heat stress tolerance
Parental	2017	Short	None	-0.531828	0.37332	Short-term_x000D_ heat stress tolerance
Parental	2017	Short	None	-0.515009	0.37545	Short-term_x000D_ heat stress tolerance
Parental	2017	Short	None	-0.498189	0.377458	Short-term_x000D_ heat stress tolerance
Parental	2017	Short	None	-0.481369	0.379277	Short-term_x000D_ heat stress tolerance
Parental	2017	Short	None	-0.464549	0.380984	Short-term_x000D_ heat stress tolerance
Parental	2017	Short	None	-0.447729	0.382563	Short-term_x000D_ heat stress tolerance
Parental	2017	Short	None	-0.430909	0.38393	Short-term_x000D_ heat stress tolerance
Parental	2017	Short	None	-0.414089	0.385176	Short-term_x000D_ heat stress tolerance
Parental	2017	Short	None	-0.39727	0.386291	Short-term_x000D_ heat stress tolerance
Parental	2017	Short	None	-0.38045	0.387174	Short-term_x000D_ heat stress tolerance
Parental	2017	Short	None	-0.36363	0.387929	Short-term_x000D_ heat stress tolerance
Parental	2017	Short	None	-0.34681	0.388554	Short-term_x000D_ heat stress tolerance
Parental	2017	Short	None	-0.32999	0.388929	Short-term_x000D_ heat stress tolerance
Parental	2017	Short	None	-0.31317	0.389172	Short-term_x000D_ heat stress tolerance
Parental	2017	Short	None	-0.296351	0.389283	Short-term_x000D_ heat stress tolerance
Parental	2017	Short	None	-0.279531	0.389144	Short-term_x000D_ heat stress tolerance
Parental	2017	Short	None	-0.262711	0.388865	Short-term_x000D_ heat stress tolerance
Parental	2017	Short	None	-0.245891	0.388453	Short-term_x000D_ heat stress tolerance
Parental	2017	Short	None	-0.229071	0.387799	Short-term_x000D_ heat stress tolerance
Parental	2017	Short	None	-0.212251	0.386998	Short-term_x000D_ heat stress tolerance
Parental	2017	Short	None	-0.195432	0.386067	Short-term_x000D_ heat stress tolerance
Parental	2017	Short	None	-0.178612	0.384906	Short-term_x000D_ heat stress tolerance
Parental	2017	Short	None	-0.161792	0.383596	Short-term_x000D_ heat stress tolerance
Parental	2017	Short	None	-0.144972	0.38216	Short-term_x000D_ heat stress tolerance
Parental	2017	Short	None	-0.128152	0.38051	Short-term_x000D_ heat stress tolerance
Parental	2017	Short	None	-0.111332	0.378712	Short-term_x000D_ heat stress tolerance
Parental	2017	Short	None	-0.0945125	0.376795	Short-term_x000D_ heat stress tolerance
Parental	2017	Short	None	-0.0776927	0.374684	Short-term_x000D_ heat stress tolerance
Parental	2017	Short	None	-0.0608728	0.372429	Short-term_x000D_ heat stress tolerance
Parental	2017	Short	None	-0.044053	0.370063	Short-term_x000D_ heat stress tolerance
Parental	2017	Short	None	-0.0272331	0.367526	Short-term_x000D_ heat stress tolerance
Parental	2017	Short	None	-0.0104133	0.364852	Short-term_x000D_ heat stress tolerance
Parental	2017	Short	None	0.00640654	0.362078	Short-term_x000D_ heat stress tolerance
Parental	2017	Short	None	0.0232264	0.359157	Short-term_x000D_ heat stress tolerance
Parental	2017	Short	None	0.0400462	0.356108	Short-term_x000D_ heat stress tolerance
Parental	2017	Short	None	0.0568661	0.352972	Short-term_x000D_ heat stress tolerance
Parental	2017	Short	None	0.0736859	0.349712	Short-term_x000D_ heat stress tolerance
Parental	2017	Short	None	0.0905057	0.346337	Short-term_x000D_ heat stress tolerance
Parental	2017	Short	None	0.107326	0.342888	Short-term_x000D_ heat stress tolerance
Parental	2017	Short	None	0.124145	0.339337	Short-term_x000D_ heat stress tolerance
Parental	2017	Short	None	0.140965	0.335687	Short-term_x000D_ heat stress tolerance
Parental	2017	Short	None	0.157785	0.331975	Short-term_x000D_ heat stress tolerance
Parental	2017	Short	None	0.174605	0.328183	Short-term_x000D_ heat stress tolerance
Parental	2017	Short	None	0.191425	0.324307	Short-term_x000D_ heat stress tolerance
Parental	2017	Short	None	0.208245	0.320383	Short-term_x000D_ heat stress tolerance
Parental	2017	Short	None	0.225064	0.316398	Short-term_x000D_ heat stress tolerance
Parental	2017	Short	None	0.241884	0.312346	Short-term_x000D_ heat stress tolerance
Parental	2017	Short	None	0.258704	0.308258	Short-term_x000D_ heat stress tolerance
Parental	2017	Short	None	0.275524	0.304126	Short-term_x000D_ heat stress tolerance
Parental	2017	Short	None	0.292344	0.299944	Short-term_x000D_ heat stress tolerance
Parental	2017	Short	None	0.309164	0.295736	Short-term_x000D_ heat stress tolerance
Parental	2017	Short	None	0.325984	0.291499	Short-term_x000D_ heat stress tolerance
Parental	2017	Short	None	0.342803	0.287228	Short-term_x000D_ heat stress tolerance
Parental	2017	Short	None	0.359623	0.282941	Short-term_x000D_ heat stress tolerance
Parental	2017	Short	None	0.376443	0.278637	Short-term_x000D_ heat stress tolerance
Parental	2017	Short	None	0.393263	0.274314	Short-term_x000D_ heat stress tolerance
Parental	2017	Short	None	0.410083	0.269983	Short-term_x000D_ heat stress tolerance
Parental	2017	Short	None	0.426903	0.265646	Short-term_x000D_ heat stress tolerance
Parental	2017	Short	None	0.443722	0.261301	Short-term_x000D_ heat stress tolerance
Parental	2017	Short	None	0.460542	0.256957	Short-term_x000D_ heat stress tolerance
Parental	2017	Short	None	0.477362	0.252613	Short-term_x000D_ heat stress tolerance
Parental	2017	Short	None	0.494182	0.248274	Short-term_x000D_ heat stress tolerance
Parental	2017	Short	None	0.511002	0.243941	Short-term_x000D_ heat stress tolerance
Parental	2017	Short	None	0.527822	0.239613	Short-term_x000D_ heat stress tolerance
Parental	2017	Short	None	0.544641	0.2353	Short-term_x000D_ heat stress tolerance
Parental	2017	Short	None	0.561461	0.230997	Short-term_x000D_ heat stress tolerance
Parental	2017	Short	None	0.578281	0.226705	Short-term_x000D_ heat stress tolerance
Parental	2017	Short	None	0.595101	0.222434	Short-term_x000D_ heat stress tolerance
Parental	2017	Short	None	0.611921	0.218178	Short-term_x000D_ heat stress tolerance
Parental	2017	Short	None	0.628741	0.213936	Short-term_x000D_ heat stress tolerance
Parental	2017	Short	None	0.64556	0.209719	Short-term_x000D_ heat stress tolerance
Parental	2017	Short	None	0.66238	0.205522	Short-term_x000D_ heat stress tolerance
Parental	2017	Short	None	0.6792	0.201341	Short-term_x000D_ heat stress tolerance
Parental	2017	Short	None	0.69602	0.19719	Short-term_x000D_ heat stress tolerance
Parental	2017	Short	None	0.71284	0.193061	Short-term_x000D_ heat stress tolerance
Parental	2017	Short	None	0.72966	0.188951	Short-term_x000D_ heat stress tolerance
Parental	2017	Short	None	0.74648	0.184873	Short-term_x000D_ heat stress tolerance
Parental	2017	Short	None	0.763299	0.180821	Short-term_x000D_ heat stress tolerance
Parental	2017	Short	None	0.780119	0.176791	Short-term_x000D_ heat stress tolerance
Parental	2017	Short	None	0.796939	0.172793	Short-term_x000D_ heat stress tolerance
Parental	2017	Short	None	0.813759	0.168826	Short-term_x000D_ heat stress tolerance
Parental	2017	Short	None	0.830579	0.164882	Short-term_x000D_ heat stress tolerance
Parental	2017	Short	None	0.847399	0.160973	Short-term_x000D_ heat stress tolerance
Parental	2017	Short	None	0.864218	0.157098	Short-term_x000D_ heat stress tolerance
Parental	2017	Short	None	0.881038	0.153249	Short-term_x000D_ heat stress tolerance
Parental	2017	Short	None	0.897858	0.149436	Short-term_x000D_ heat stress tolerance
Parental	2017	Short	None	0.914678	0.145663	Short-term_x000D_ heat stress tolerance
Parental	2017	Short	None	0.931498	0.141917	Short-term_x000D_ heat stress tolerance
Parental	2017	Short	None	0.948318	0.13821	Short-term_x000D_ heat stress tolerance
Parental	2017	Short	None	0.965137	0.134548	Short-term_x000D_ heat stress tolerance
Parental	2017	Short	None	0.981957	0.130917	Short-term_x000D_ heat stress tolerance
Parental	2017	Short	None	0.998777	0.127326	Short-term_x000D_ heat stress tolerance
Parental	2017	Short	None	1.0156	0.123787	Short-term_x000D_ heat stress tolerance
Parental	2017	Short	None	1.03242	0.120282	Short-term_x000D_ heat stress tolerance
Parental	2017	Short	None	1.04924	0.116819	Short-term_x000D_ heat stress tolerance
Parental	2017	Short	None	1.06606	0.113417	Short-term_x000D_ heat stress tolerance
Parental	2017	Short	None	1.08288	0.110051	Short-term_x000D_ heat stress tolerance
Parental	2017	Short	None	1.0997	0.10673	Short-term_x000D_ heat stress tolerance
Parental	2017	Short	None	1.11652	0.103478	Short-term_x000D_ heat stress tolerance
Parental	2017	Short	None	1.13334	0.100266	Short-term_x000D_ heat stress tolerance
Parental	2017	Short	None	1.15016	0.0971021	Short-term_x000D_ heat stress tolerance
Parental	2017	Short	None	1.16698	0.0940159	Short-term_x000D_ heat stress tolerance
Parental	2017	Short	None	1.1838	0.0909747	Short-term_x000D_ heat stress tolerance
Parental	2017	Short	None	1.20062	0.0879828	Short-term_x000D_ heat stress tolerance
Parental	2017	Short	None	1.21744	0.0850791	Short-term_x000D_ heat stress tolerance
Parental	2017	Short	None	1.23425	0.0822247	Short-term_x000D_ heat stress tolerance
Parental	2017	Short	None	1.25107	0.0794211	Short-term_x000D_ heat stress tolerance
Parental	2017	Short	None	1.26789	0.0767166	Short-term_x000D_ heat stress tolerance
Parental	2017	Short	None	1.28471	0.0740657	Short-term_x000D_ heat stress tolerance
Parental	2017	Short	None	1.30153	0.0714687	Short-term_x000D_ heat stress tolerance
Parental	2017	Short	None	1.31835	0.0689778	Short-term_x000D_ heat stress tolerance
Parental	2017	Short	None	1.33517	0.0665468	Short-term_x000D_ heat stress tolerance
Parental	2017	Short	None	1.35199	0.0641737	Short-term_x000D_ heat stress tolerance
Parental	2017	Short	None	1.36881	0.0619106	Short-term_x000D_ heat stress tolerance
Parental	2017	Short	None	1.38563	0.059715	Short-term_x000D_ heat stress tolerance
Parental	2017	Short	None	1.40245	0.0575812	Short-term_x000D_ heat stress tolerance
Parental	2017	Short	None	1.41927	0.0555601	Short-term_x000D_ heat stress tolerance
Parental	2017	Short	None	1.43609	0.0536141	Short-term_x000D_ heat stress tolerance
Parental	2017	Short	None	1.45291	0.0517334	Short-term_x000D_ heat stress tolerance
Parental	2017	Short	None	1.46973	0.049967	Short-term_x000D_ heat stress tolerance
Parental	2017	Short	None	1.48655	0.0482833	Short-term_x000D_ heat stress tolerance
Parental	2017	Short	None	1.50337	0.0466677	Short-term_x000D_ heat stress tolerance
Parental	2017	Short	None	1.52019	0.045167	Short-term_x000D_ heat stress tolerance
Parental	2017	Short	None	1.53701	0.043756	Short-term_x000D_ heat stress tolerance
Parental	2017	Short	None	1.55383	0.0424155	Short-term_x000D_ heat stress tolerance
Parental	2017	Short	None	1.57065	0.041189	Short-term_x000D_ heat stress tolerance
Parental	2017	Short	None	1.58747	0.0400588	Short-term_x000D_ heat stress tolerance
Parental	2017	Short	None	1.60429	0.0390009	Short-term_x000D_ heat stress tolerance
Parental	2017	Short	None	1.62111	0.0380548	Short-term_x000D_ heat stress tolerance
Parental	2017	Short	None	1.63793	0.037211	Short-term_x000D_ heat stress tolerance
Parental	2017	Short	None	1.65475	0.0364403	Short-term_x000D_ heat stress tolerance
Parental	2017	Short	None	1.67157	0.0357781	Short-term_x000D_ heat stress tolerance
Parental	2017	Short	None	1.68839	0.0352231	Short-term_x000D_ heat stress tolerance
Parental	2017	Short	None	1.70521	0.0347413	Short-term_x000D_ heat stress tolerance
Parental	2017	Short	None	1.72203	0.0343636	Short-term_x000D_ heat stress tolerance
Parental	2017	Short	None	1.73885	0.0340966	Short-term_x000D_ heat stress tolerance
Parental	2017	Short	None	1.75567	0.0339022	Short-term_x000D_ heat stress tolerance
Parental	2017	Short	None	1.77249	0.0338062	Short-term_x000D_ heat stress tolerance
Parental	2017	Short	None	1.78931	0.0338231	Short-term_x000D_ heat stress tolerance
Parental	2017	Short	None	1.80613	0.0339109	Short-term_x000D_ heat stress tolerance
Parental	2017	Short	None	1.82295	0.0340904	Short-term_x000D_ heat stress tolerance
Parental	2017	Short	None	1.83977	0.0343834	Short-term_x000D_ heat stress tolerance
Parental	2017	Short	None	1.85659	0.0347445	Short-term_x000D_ heat stress tolerance
Parental	2017	Short	None	1.87341	0.0351896	Short-term_x000D_ heat stress tolerance
Parental	2017	Short	None	1.89023	0.0357468	Short-term_x000D_ heat stress tolerance
Parental	2017	Short	None	1.90705	0.0363684	Short-term_x000D_ heat stress tolerance
Parental	2017	Short	None	1.92387	0.0370653	Short-term_x000D_ heat stress tolerance
Parental	2017	Short	None	1.94069	0.0378706	Short-term_x000D_ heat stress tolerance
Parental	2017	Short	None	1.95751	0.0387354	Short-term_x000D_ heat stress tolerance
Parental	2017	Short	None	1.97433	0.0396662	Short-term_x000D_ heat stress tolerance
Parental	2017	Short	None	1.99115	0.0406993	Short-term_x000D_ heat stress tolerance
Parental	2017	Short	None	2.00797	0.0417857	Short-term_x000D_ heat stress tolerance
Parental	2017	Short	None	2.02479	0.0429282	Short-term_x000D_ heat stress tolerance
Parental	2017	Short	None	2.04161	0.044164	Short-term_x000D_ heat stress tolerance
Parental	2017	Short	None	2.05843	0.045446	Short-term_x000D_ heat stress tolerance
Parental	2017	Short	None	2.07525	0.0467738	Short-term_x000D_ heat stress tolerance
Parental	2017	Short	None	2.09207	0.0481829	Short-term_x000D_ heat stress tolerance
Parental	2017	Short	None	2.10889	0.0496299	Short-term_x000D_ heat stress tolerance
Parental	2017	Short	None	2.12571	0.0511142	Short-term_x000D_ heat stress tolerance
Parental	2017	Short	None	2.14253	0.052661	Short-term_x000D_ heat stress tolerance
Parental	2017	Short	None	2.15935	0.0542381	Short-term_x000D_ heat stress tolerance
Parental	2017	Short	None	2.17617	0.0558432	Short-term_x000D_ heat stress tolerance
Parental	2017	Short	None	2.19299	0.0574911	Short-term_x000D_ heat stress tolerance
Parental	2017	Short	None	2.20981	0.0591597	Short-term_x000D_ heat stress tolerance
Parental	2017	Short	None	2.22663	0.0608459	Short-term_x000D_ heat stress tolerance
Parental	2017	Short	None	2.24345	0.0625551	Short-term_x000D_ heat stress tolerance
Parental	2017	Short	None	2.26027	0.0642735	Short-term_x000D_ heat stress tolerance
Parental	2017	Short	None	2.27708	0.0659981	Short-term_x000D_ heat stress tolerance
Parental	2017	Short	None	2.2939	0.0677264	Short-term_x000D_ heat stress tolerance
Parental	2017	Short	None	2.31072	0.0694501	Short-term_x000D_ heat stress tolerance
Parental	2017	Short	None	2.32754	0.0711686	Short-term_x000D_ heat stress tolerance
Parental	2017	Short	None	2.34436	0.0728718	Short-term_x000D_ heat stress tolerance
Parental	2017	Short	None	2.36118	0.0745553	Short-term_x000D_ heat stress tolerance
Parental	2017	Short	None	2.378	0.0762218	Short-term_x000D_ heat stress tolerance
Parental	2017	Short	None	2.39482	0.0778554	Short-term_x000D_ heat stress tolerance
Parental	2017	Short	None	2.41164	0.079453	Short-term_x000D_ heat stress tolerance
Parental	2017	Short	None	2.42846	0.0810218	Short-term_x000D_ heat stress tolerance
Parental	2017	Short	None	2.44528	0.0825421	Short-term_x000D_ heat stress tolerance
Parental	2017	Short	None	2.4621	0.0840092	Short-term_x000D_ heat stress tolerance
Parental	2017	Short	None	2.47892	0.0854364	Short-term_x000D_ heat stress tolerance
Parental	2017	Short	None	2.49574	0.0868017	Short-term_x000D_ heat stress tolerance
Parental	2017	Short	None	2.51256	0.0880963	Short-term_x000D_ heat stress tolerance
Parental	2017	Short	None	2.52938	0.089341	Short-term_x000D_ heat stress tolerance
Parental	2017	Short	None	2.5462	0.0905128	Short-term_x000D_ heat stress tolerance
Parental	2017	Short	None	2.56302	0.0915973	Short-term_x000D_ heat stress tolerance
Parental	2017	Short	None	2.57984	0.0926228	Short-term_x000D_ heat stress tolerance
Parental	2017	Short	None	2.59666	0.0935676	Short-term_x000D_ heat stress tolerance
Parental	2017	Short	None	2.61348	0.0944095	Short-term_x000D_ heat stress tolerance
Parental	2017	Short	None	2.6303	0.0951852	Short-term_x000D_ heat stress tolerance
Parental	2017	Short	None	2.64712	0.0958753	Short-term_x000D_ heat stress tolerance
Parental	2017	Short	None	2.66394	0.096449	Short-term_x000D_ heat stress tolerance
Parental	2017	Short	None	2.68076	0.0969511	Short-term_x000D_ heat stress tolerance
Parental	2017	Short	None	2.69758	0.0973657	Short-term_x000D_ heat stress tolerance
Parental	2017	Short	None	2.7144	0.097653	Short-term_x000D_ heat stress tolerance
Parental	2017	Short	None	2.73122	0.0978656	Short-term_x000D_ heat stress tolerance
Parental	2017	Short	None	2.74804	0.0979917	Short-term_x000D_ heat stress tolerance
Parental	2017	Short	None	2.76486	0.0979828	Short-term_x000D_ heat stress tolerance
Parental	2017	Short	None	2.78168	0.0978983	Short-term_x000D_ heat stress tolerance
Parental	2017	Short	None	2.7985	0.0977309	Short-term_x000D_ heat stress tolerance
Parental	2017	Short	None	2.81532	0.0974247	Short-term_x000D_ heat stress tolerance
Parental	2017	Short	None	2.83214	0.097044	Short-term_x000D_ heat stress tolerance
Parental	2017	Short	None	2.84896	0.0965866	Short-term_x000D_ heat stress tolerance
Parental	2017	Short	None	2.86578	0.0959903	Short-term_x000D_ heat stress tolerance
Parental	2017	Short	None	2.8826	0.095323	Short-term_x000D_ heat stress tolerance
Parental	2017	Short	None	2.89942	0.094585	Short-term_x000D_ heat stress tolerance
Parental	2017	Short	None	2.91624	0.0937159	Short-term_x000D_ heat stress tolerance
Parental	2017	Short	None	2.93306	0.0927795	Short-term_x000D_ heat stress tolerance
Parental	2017	Short	None	2.94988	0.0917779	Short-term_x000D_ heat stress tolerance
Parental	2017	Short	None	2.9667	0.0906607	Short-term_x000D_ heat stress tolerance
Parental	2017	Short	None	2.98352	0.0894798	Short-term_x000D_ heat stress tolerance
Parental	2017	Short	None	3.00034	0.0882407	Short-term_x000D_ heat stress tolerance
Parental	2017	Short	None	3.01716	0.0869036	Short-term_x000D_ heat stress tolerance
Parental	2017	Short	None	3.03398	0.0855087	Short-term_x000D_ heat stress tolerance
Parental	2017	Short	None	3.0508	0.0840642	Short-term_x000D_ heat stress tolerance
Parental	2017	Short	None	3.06762	0.0825401	Short-term_x000D_ heat stress tolerance
Parental	2017	Short	None	3.08444	0.0809662	Short-term_x000D_ heat stress tolerance
Parental	2017	Short	None	3.10126	0.0793524	Short-term_x000D_ heat stress tolerance
Parental	2017	Short	None	3.11808	0.0776777	Short-term_x000D_ heat stress tolerance
Parental	2017	Short	None	3.1349	0.0759631	Short-term_x000D_ heat stress tolerance
Parental	2017	Short	None	3.15172	0.0742187	Short-term_x000D_ heat stress tolerance
Parental	2017	Short	None	3.16854	0.0724317	Short-term_x000D_ heat stress tolerance
Parental	2017	Short	None	3.18536	0.0706161	Short-term_x000D_ heat stress tolerance
Parental	2017	Short	None	3.20218	0.068781	Short-term_x000D_ heat stress tolerance
Parental	2017	Short	None	3.219	0.0669204	Short-term_x000D_ heat stress tolerance
Parental	2017	Short	None	3.23582	0.0650436	Short-term_x000D_ heat stress tolerance
Parental	2017	Short	None	3.25264	0.0631574	Short-term_x000D_ heat stress tolerance
Parental	2017	Short	None	3.26946	0.061261	Short-term_x000D_ heat stress tolerance
Parental	2017	Short	None	3.28628	0.0593613	Short-term_x000D_ heat stress tolerance
Parental	2017	Short	None	3.3031	0.0574616	Short-term_x000D_ heat stress tolerance
Parental	2017	Short	None	3.31992	0.0555651	Short-term_x000D_ heat stress tolerance
Parental	2017	Short	None	3.33673	0.0536782	Short-term_x000D_ heat stress tolerance
Parental	2017	Short	None	3.35355	0.0517999	Short-term_x000D_ heat stress tolerance
Parental	2017	Short	None	3.37037	0.0499357	Short-term_x000D_ heat stress tolerance
Parental	2017	Short	None	3.38719	0.0480934	Short-term_x000D_ heat stress tolerance
Parental	2017	Short	None	3.40401	0.0462673	Short-term_x000D_ heat stress tolerance
Parental	2017	Short	None	3.42083	0.044464	Short-term_x000D_ heat stress tolerance
Parental	2017	Short	None	3.43765	0.0426939	Short-term_x000D_ heat stress tolerance
Parental	2017	Short	None	3.45447	0.0409462	Short-term_x000D_ heat stress tolerance
Parental	2017	Short	None	3.47129	0.0392276	Short-term_x000D_ heat stress tolerance
Parental	2017	Short	None	3.48811	0.0375523	Short-term_x000D_ heat stress tolerance
Parental	2017	Short	None	3.50493	0.0359043	Short-term_x000D_ heat stress tolerance
Parental	2017	Short	None	3.52175	0.0342893	Short-term_x000D_ heat stress tolerance
Parental	2017	Short	None	3.53857	0.0327262	Short-term_x000D_ heat stress tolerance
Parental	2017	Short	None	3.55539	0.0311939	Short-term_x000D_ heat stress tolerance
Parental	2017	Short	None	3.57221	0.0296967	Short-term_x000D_ heat stress tolerance
Parental	2017	Short	None	3.58903	0.028258	Short-term_x000D_ heat stress tolerance
Parental	2017	Short	None	3.60585	0.0268523	Short-term_x000D_ heat stress tolerance
Parental	2017	Short	None	3.62267	0.0254822	Short-term_x000D_ heat stress tolerance
Parental	2017	Short	None	3.63949	0.0241753	Short-term_x000D_ heat stress tolerance
Parental	2017	Short	None	3.65631	0.0229025	Short-term_x000D_ heat stress tolerance
Parental	2017	Short	None	3.67313	0.0216642	Short-term_x000D_ heat stress tolerance
Parental	2017	Short	None	3.68995	0.020492	Short-term_x000D_ heat stress tolerance
Parental	2017	Short	None	3.70677	0.019354	Short-term_x000D_ heat stress tolerance
Parental	2017	Short	None	3.72359	0.0182501	Short-term_x000D_ heat stress tolerance
Parental	2017	Short	None	3.74041	0.0172099	Short-term_x000D_ heat stress tolerance
Parental	2017	Short	None	3.75723	0.0162048	Short-term_x000D_ heat stress tolerance
Parental	2017	Short	None	3.77405	0.0152328	Short-term_x000D_ heat stress tolerance
Parental	2017	Short	None	3.79087	0.0143203	Short-term_x000D_ heat stress tolerance
Parental	2017	Short	None	3.80769	0.0134431	Short-term_x000D_ heat stress tolerance
Parental	2017	Short	None	3.82451	0.0125974	Short-term_x000D_ heat stress tolerance
Parental	2017	Short	None	3.84133	0.0118061	Short-term_x000D_ heat stress tolerance
Parental	2017	Short	None	3.85815	0.0110494	Short-term_x000D_ heat stress tolerance
Parental	2017	Short	None	3.87497	0.0103221	Short-term_x000D_ heat stress tolerance
Parental	2017	Short	None	3.89179	0.00964344	Short-term_x000D_ heat stress tolerance
Parental	2017	Short	None	3.90861	0.00899828	Short-term_x000D_ heat stress tolerance
Parental	2017	Short	None	3.92543	0.00837994	Short-term_x000D_ heat stress tolerance
Parental	2017	Short	None	3.94225	0.00780428	Short-term_x000D_ heat stress tolerance
Parental	2017	Short	None	3.95907	0.00726037	Short-term_x000D_ heat stress tolerance
Parental	2017	Short	None	3.97589	0.00674055	Short-term_x000D_ heat stress tolerance
Parental	2017	Short	None	3.99271	0.00625756	Short-term_x000D_ heat stress tolerance
Parental	2017	Short	None	4.00953	0.00580411	Short-term_x000D_ heat stress tolerance
Parental	2017	Short	None	4.02635	0.00537194	Short-term_x000D_ heat stress tolerance
Parental	2017	Short	None	4.04317	0.00497103	Short-term_x000D_ heat stress tolerance
Parental	2017	Short	None	4.05999	0.00459715	Short-term_x000D_ heat stress tolerance
Parental	2017	Short	None	4.07681	0.00424178	Short-term_x000D_ heat stress tolerance
Parental	2017	Short	None	4.09363	0.00391251	Short-term_x000D_ heat stress tolerance
Parental	2017	Short	None	4.11045	0.00360758	Short-term_x000D_ heat stress tolerance
Parental	2017	Short	None	4.12727	0.00331851	Short-term_x000D_ heat stress tolerance
Parental	2017	Short	None	4.14409	0.00305091	Short-term_x000D_ heat stress tolerance
Parental	2017	Short	None	4.16091	0.00280489	Short-term_x000D_ heat stress tolerance
Parental	2017	Short	None	4.17773	0.00257227	Short-term_x000D_ heat stress tolerance
Parental	2017	Short	None	4.19455	0.00235704	Short-term_x000D_ heat stress tolerance
Parental	2017	Short	None	4.21137	0.00216066	Short-term_x000D_ heat stress tolerance
Parental	2017	Short	None	4.22819	0.00197545	Short-term_x000D_ heat stress tolerance
Parental	2017	Short	None	4.24501	0.00180411	Short-term_x000D_ heat stress tolerance
Parental	2017	Short	None	4.26183	0.00164903	Short-term_x000D_ heat stress tolerance
Parental	2017	Short	None	4.27865	0.00150311	Short-term_x000D_ heat stress tolerance
Parental	2017	Short	None	4.29547	0.00136811	Short-term_x000D_ heat stress tolerance
Parental	2017	Short	None	4.31229	0.00124691	Short-term_x000D_ heat stress tolerance
Parental	2017	Short	None	4.32911	0.00113315	Short-term_x000D_ heat stress tolerance
Parental	2017	Short	None	4.34593	0.00102785	Short-term_x000D_ heat stress tolerance
Parental	2017	Short	None	4.36275	0.000934133	Short-term_x000D_ heat stress tolerance
Parental	2017	Short	None	4.36275	0	Short-term_x000D_ heat stress tolerance
Parental	2018	Long	None	-4.15089	0	Long-term_x000D_ heat stress tolerance
Parental	2018	Long	None	-4.15089	0.000172146	Long-term_x000D_ heat stress tolerance
Parental	2018	Long	None	-4.13492	0.000193295	Long-term_x000D_ heat stress tolerance
Parental	2018	Long	None	-4.11895	0.00021743	Long-term_x000D_ heat stress tolerance
Parental	2018	Long	None	-4.10298	0.000244098	Long-term_x000D_ heat stress tolerance
Parental	2018	Long	None	-4.08701	0.000273123	Long-term_x000D_ heat stress tolerance
Parental	2018	Long	None	-4.07105	0.00030506	Long-term_x000D_ heat stress tolerance
Parental	2018	Long	None	-4.05508	0.000341148	Long-term_x000D_ heat stress tolerance
Parental	2018	Long	None	-4.03911	0.000380293	Long-term_x000D_ heat stress tolerance
Parental	2018	Long	None	-4.02314	0.000422611	Long-term_x000D_ heat stress tolerance
Parental	2018	Long	None	-4.00717	0.000470007	Long-term_x000D_ heat stress tolerance
Parental	2018	Long	None	-3.99121	0.000521902	Long-term_x000D_ heat stress tolerance
Parental	2018	Long	None	-3.97524	0.000577809	Long-term_x000D_ heat stress tolerance
Parental	2018	Long	None	-3.95927	0.00063843	Long-term_x000D_ heat stress tolerance
Parental	2018	Long	None	-3.9433	0.000706064	Long-term_x000D_ heat stress tolerance
Parental	2018	Long	None	-3.92733	0.00077865	Long-term_x000D_ heat stress tolerance
Parental	2018	Long	None	-3.91137	0.000856335	Long-term_x000D_ heat stress tolerance
Parental	2018	Long	None	-3.8954	0.00094179	Long-term_x000D_ heat stress tolerance
Parental	2018	Long	None	-3.87943	0.00103442	Long-term_x000D_ heat stress tolerance
Parental	2018	Long	None	-3.86346	0.00113316	Long-term_x000D_ heat stress tolerance
Parental	2018	Long	None	-3.84749	0.00123875	Long-term_x000D_ heat stress tolerance
Parental	2018	Long	None	-3.83153	0.00135493	Long-term_x000D_ heat stress tolerance
Parental	2018	Long	None	-3.81556	0.00147827	Long-term_x000D_ heat stress tolerance
Parental	2018	Long	None	-3.79959	0.00160891	Long-term_x000D_ heat stress tolerance
Parental	2018	Long	None	-3.78362	0.00175015	Long-term_x000D_ heat stress tolerance
Parental	2018	Long	None	-3.76765	0.00190154	Long-term_x000D_ heat stress tolerance
Parental	2018	Long	None	-3.75169	0.0020612	Long-term_x000D_ heat stress tolerance
Parental	2018	Long	None	-3.73572	0.00222965	Long-term_x000D_ heat stress tolerance
Parental	2018	Long	None	-3.71975	0.00241226	Long-term_x000D_ heat stress tolerance
Parental	2018	Long	None	-3.70378	0.00260397	Long-term_x000D_ heat stress tolerance
Parental	2018	Long	None	-3.68781	0.00280488	Long-term_x000D_ heat stress tolerance
Parental	2018	Long	None	-3.67185	0.00301846	Long-term_x000D_ heat stress tolerance
Parental	2018	Long	None	-3.65588	0.0032446	Long-term_x000D_ heat stress tolerance
Parental	2018	Long	None	-3.63991	0.00348049	Long-term_x000D_ heat stress tolerance
Parental	2018	Long	None	-3.62394	0.00372617	Long-term_x000D_ heat stress tolerance
Parental	2018	Long	None	-3.60797	0.00398824	Long-term_x000D_ heat stress tolerance
Parental	2018	Long	None	-3.59201	0.00426025	Long-term_x000D_ heat stress tolerance
Parental	2018	Long	None	-3.57604	0.00454219	Long-term_x000D_ heat stress tolerance
Parental	2018	Long	None	-3.56007	0.00483707	Long-term_x000D_ heat stress tolerance
Parental	2018	Long	None	-3.5441	0.00514513	Long-term_x000D_ heat stress tolerance
Parental	2018	Long	None	-3.52813	0.00546283	Long-term_x000D_ heat stress tolerance
Parental	2018	Long	None	-3.51217	0.0057901	Long-term_x000D_ heat stress tolerance
Parental	2018	Long	None	-3.4962	0.00613234	Long-term_x000D_ heat stress tolerance
Parental	2018	Long	None	-3.48023	0.00648384	Long-term_x000D_ heat stress tolerance
Parental	2018	Long	None	-3.46426	0.00684407	Long-term_x000D_ heat stress tolerance
Parental	2018	Long	None	-3.44829	0.00721497	Long-term_x000D_ heat stress tolerance
Parental	2018	Long	None	-3.43233	0.00759681	Long-term_x000D_ heat stress tolerance
Parental	2018	Long	None	-3.41636	0.00798605	Long-term_x000D_ heat stress tolerance
Parental	2018	Long	None	-3.40039	0.00838247	Long-term_x000D_ heat stress tolerance
Parental	2018	Long	None	-3.38442	0.00878914	Long-term_x000D_ heat stress tolerance
Parental	2018	Long	None	-3.36845	0.00920202	Long-term_x000D_ heat stress tolerance
Parental	2018	Long	None	-3.35249	0.00962027	Long-term_x000D_ heat stress tolerance
Parental	2018	Long	None	-3.33652	0.0100445	Long-term_x000D_ heat stress tolerance
Parental	2018	Long	None	-3.32055	0.0104744	Long-term_x000D_ heat stress tolerance
Parental	2018	Long	None	-3.30458	0.0109076	Long-term_x000D_ heat stress tolerance
Parental	2018	Long	None	-3.28861	0.0113437	Long-term_x000D_ heat stress tolerance
Parental	2018	Long	None	-3.27265	0.011783	Long-term_x000D_ heat stress tolerance
Parental	2018	Long	None	-3.25668	0.0122236	Long-term_x000D_ heat stress tolerance
Parental	2018	Long	None	-3.24071	0.0126648	Long-term_x000D_ heat stress tolerance
Parental	2018	Long	None	-3.22474	0.0131061	Long-term_x000D_ heat stress tolerance
Parental	2018	Long	None	-3.20877	0.0135462	Long-term_x000D_ heat stress tolerance
Parental	2018	Long	None	-3.19281	0.0139847	Long-term_x000D_ heat stress tolerance
Parental	2018	Long	None	-3.17684	0.0144214	Long-term_x000D_ heat stress tolerance
Parental	2018	Long	None	-3.16087	0.0148541	Long-term_x000D_ heat stress tolerance
Parental	2018	Long	None	-3.1449	0.0152829	Long-term_x000D_ heat stress tolerance
Parental	2018	Long	None	-3.12893	0.0157079	Long-term_x000D_ heat stress tolerance
Parental	2018	Long	None	-3.11296	0.0161282	Long-term_x000D_ heat stress tolerance
Parental	2018	Long	None	-3.097	0.0165413	Long-term_x000D_ heat stress tolerance
Parental	2018	Long	None	-3.08103	0.0169492	Long-term_x000D_ heat stress tolerance
Parental	2018	Long	None	-3.06506	0.0173517	Long-term_x000D_ heat stress tolerance
Parental	2018	Long	None	-3.04909	0.0177461	Long-term_x000D_ heat stress tolerance
Parental	2018	Long	None	-3.03312	0.0181334	Long-term_x000D_ heat stress tolerance
Parental	2018	Long	None	-3.01716	0.0185147	Long-term_x000D_ heat stress tolerance
Parental	2018	Long	None	-3.00119	0.0188895	Long-term_x000D_ heat stress tolerance
Parental	2018	Long	None	-2.98522	0.019255	Long-term_x000D_ heat stress tolerance
Parental	2018	Long	None	-2.96925	0.0196147	Long-term_x000D_ heat stress tolerance
Parental	2018	Long	None	-2.95328	0.0199688	Long-term_x000D_ heat stress tolerance
Parental	2018	Long	None	-2.93732	0.0203153	Long-term_x000D_ heat stress tolerance
Parental	2018	Long	None	-2.92135	0.0206557	Long-term_x000D_ heat stress tolerance
Parental	2018	Long	None	-2.90538	0.0209916	Long-term_x000D_ heat stress tolerance
Parental	2018	Long	None	-2.88941	0.0213231	Long-term_x000D_ heat stress tolerance
Parental	2018	Long	None	-2.87344	0.0216491	Long-term_x000D_ heat stress tolerance
Parental	2018	Long	None	-2.85748	0.0219726	Long-term_x000D_ heat stress tolerance
Parental	2018	Long	None	-2.84151	0.022294	Long-term_x000D_ heat stress tolerance
Parental	2018	Long	None	-2.82554	0.0226136	Long-term_x000D_ heat stress tolerance
Parental	2018	Long	None	-2.80957	0.0229329	Long-term_x000D_ heat stress tolerance
Parental	2018	Long	None	-2.7936	0.023253	Long-term_x000D_ heat stress tolerance
Parental	2018	Long	None	-2.77764	0.0235743	Long-term_x000D_ heat stress tolerance
Parental	2018	Long	None	-2.76167	0.0238999	Long-term_x000D_ heat stress tolerance
Parental	2018	Long	None	-2.7457	0.0242295	Long-term_x000D_ heat stress tolerance
Parental	2018	Long	None	-2.72973	0.0245638	Long-term_x000D_ heat stress tolerance
Parental	2018	Long	None	-2.71376	0.0249056	Long-term_x000D_ heat stress tolerance
Parental	2018	Long	None	-2.6978	0.0252571	Long-term_x000D_ heat stress tolerance
Parental	2018	Long	None	-2.68183	0.0256171	Long-term_x000D_ heat stress tolerance
Parental	2018	Long	None	-2.66586	0.0259862	Long-term_x000D_ heat stress tolerance
Parental	2018	Long	None	-2.64989	0.0263726	Long-term_x000D_ heat stress tolerance
Parental	2018	Long	None	-2.63392	0.0267717	Long-term_x000D_ heat stress tolerance
Parental	2018	Long	None	-2.61796	0.0271838	Long-term_x000D_ heat stress tolerance
Parental	2018	Long	None	-2.60199	0.0276138	Long-term_x000D_ heat stress tolerance
Parental	2018	Long	None	-2.58602	0.0280655	Long-term_x000D_ heat stress tolerance
Parental	2018	Long	None	-2.57005	0.028534	Long-term_x000D_ heat stress tolerance
Parental	2018	Long	None	-2.55408	0.02902	Long-term_x000D_ heat stress tolerance
Parental	2018	Long	None	-2.53812	0.0295359	Long-term_x000D_ heat stress tolerance
Parental	2018	Long	None	-2.52215	0.0300735	Long-term_x000D_ heat stress tolerance
Parental	2018	Long	None	-2.50618	0.0306321	Long-term_x000D_ heat stress tolerance
Parental	2018	Long	None	-2.49021	0.0312176	Long-term_x000D_ heat stress tolerance
Parental	2018	Long	None	-2.47424	0.0318358	Long-term_x000D_ heat stress tolerance
Parental	2018	Long	None	-2.45828	0.032478	Long-term_x000D_ heat stress tolerance
Parental	2018	Long	None	-2.44231	0.0331445	Long-term_x000D_ heat stress tolerance
Parental	2018	Long	None	-2.42634	0.0338502	Long-term_x000D_ heat stress tolerance
Parental	2018	Long	None	-2.41037	0.0345849	Long-term_x000D_ heat stress tolerance
Parental	2018	Long	None	-2.3944	0.0353463	Long-term_x000D_ heat stress tolerance
Parental	2018	Long	None	-2.37844	0.0361401	Long-term_x000D_ heat stress tolerance
Parental	2018	Long	None	-2.36247	0.0369741	Long-term_x000D_ heat stress tolerance
Parental	2018	Long	None	-2.3465	0.0378361	Long-term_x000D_ heat stress tolerance
Parental	2018	Long	None	-2.33053	0.0387263	Long-term_x000D_ heat stress tolerance
Parental	2018	Long	None	-2.31456	0.0396592	Long-term_x000D_ heat stress tolerance
Parental	2018	Long	None	-2.2986	0.0406248	Long-term_x000D_ heat stress tolerance
Parental	2018	Long	None	-2.28263	0.0416188	Long-term_x000D_ heat stress tolerance
Parental	2018	Long	None	-2.26666	0.0426456	Long-term_x000D_ heat stress tolerance
Parental	2018	Long	None	-2.25069	0.0437144	Long-term_x000D_ heat stress tolerance
Parental	2018	Long	None	-2.23472	0.0448109	Long-term_x000D_ heat stress tolerance
Parental	2018	Long	None	-2.21876	0.0459347	Long-term_x000D_ heat stress tolerance
Parental	2018	Long	None	-2.20279	0.0470979	Long-term_x000D_ heat stress tolerance
Parental	2018	Long	None	-2.18682	0.0482919	Long-term_x000D_ heat stress tolerance
Parental	2018	Long	None	-2.17085	0.0495114	Long-term_x000D_ heat stress tolerance
Parental	2018	Long	None	-2.15488	0.0507585	Long-term_x000D_ heat stress tolerance
Parental	2018	Long	None	-2.13892	0.0520418	Long-term_x000D_ heat stress tolerance
Parental	2018	Long	None	-2.12295	0.0533475	Long-term_x000D_ heat stress tolerance
Parental	2018	Long	None	-2.10698	0.0546748	Long-term_x000D_ heat stress tolerance
Parental	2018	Long	None	-2.09101	0.0560313	Long-term_x000D_ heat stress tolerance
Parental	2018	Long	None	-2.07504	0.0574108	Long-term_x000D_ heat stress tolerance
Parental	2018	Long	None	-2.05908	0.058808	Long-term_x000D_ heat stress tolerance
Parental	2018	Long	None	-2.04311	0.0602232	Long-term_x000D_ heat stress tolerance
Parental	2018	Long	None	-2.02714	0.0616619	Long-term_x000D_ heat stress tolerance
Parental	2018	Long	None	-2.01117	0.0631136	Long-term_x000D_ heat stress tolerance
Parental	2018	Long	None	-1.9952	0.0645776	Long-term_x000D_ heat stress tolerance
Parental	2018	Long	None	-1.97923	0.0660565	Long-term_x000D_ heat stress tolerance
Parental	2018	Long	None	-1.96327	0.0675466	Long-term_x000D_ heat stress tolerance
Parental	2018	Long	None	-1.9473	0.0690442	Long-term_x000D_ heat stress tolerance
Parental	2018	Long	None	-1.93133	0.0705488	Long-term_x000D_ heat stress tolerance
Parental	2018	Long	None	-1.91536	0.0720613	Long-term_x000D_ heat stress tolerance
Parental	2018	Long	None	-1.89939	0.0735771	Long-term_x000D_ heat stress tolerance
Parental	2018	Long	None	-1.88343	0.0750956	Long-term_x000D_ heat stress tolerance
Parental	2018	Long	None	-1.86746	0.0766162	Long-term_x000D_ heat stress tolerance
Parental	2018	Long	None	-1.85149	0.0781373	Long-term_x000D_ heat stress tolerance
Parental	2018	Long	None	-1.83552	0.079658	Long-term_x000D_ heat stress tolerance
Parental	2018	Long	None	-1.81955	0.081178	Long-term_x000D_ heat stress tolerance
Parental	2018	Long	None	-1.80359	0.0826958	Long-term_x000D_ heat stress tolerance
Parental	2018	Long	None	-1.78762	0.0842119	Long-term_x000D_ heat stress tolerance
Parental	2018	Long	None	-1.77165	0.0857262	Long-term_x000D_ heat stress tolerance
Parental	2018	Long	None	-1.75568	0.0872385	Long-term_x000D_ heat stress tolerance
Parental	2018	Long	None	-1.73971	0.0887492	Long-term_x000D_ heat stress tolerance
Parental	2018	Long	None	-1.72375	0.0902596	Long-term_x000D_ heat stress tolerance
Parental	2018	Long	None	-1.70778	0.0917698	Long-term_x000D_ heat stress tolerance
Parental	2018	Long	None	-1.69181	0.0932822	Long-term_x000D_ heat stress tolerance
Parental	2018	Long	None	-1.67584	0.0947981	Long-term_x000D_ heat stress tolerance
Parental	2018	Long	None	-1.65987	0.0963182	Long-term_x000D_ heat stress tolerance
Parental	2018	Long	None	-1.64391	0.0978454	Long-term_x000D_ heat stress tolerance
Parental	2018	Long	None	-1.62794	0.0993848	Long-term_x000D_ heat stress tolerance
Parental	2018	Long	None	-1.61197	0.100935	Long-term_x000D_ heat stress tolerance
Parental	2018	Long	None	-1.596	0.102499	Long-term_x000D_ heat stress tolerance
Parental	2018	Long	None	-1.58003	0.104086	Long-term_x000D_ heat stress tolerance
Parental	2018	Long	None	-1.56407	0.105697	Long-term_x000D_ heat stress tolerance
Parental	2018	Long	None	-1.5481	0.107329	Long-term_x000D_ heat stress tolerance
Parental	2018	Long	None	-1.53213	0.108992	Long-term_x000D_ heat stress tolerance
Parental	2018	Long	None	-1.51616	0.110698	Long-term_x000D_ heat stress tolerance
Parental	2018	Long	None	-1.50019	0.112438	Long-term_x000D_ heat stress tolerance
Parental	2018	Long	None	-1.48423	0.114214	Long-term_x000D_ heat stress tolerance
Parental	2018	Long	None	-1.46826	0.116052	Long-term_x000D_ heat stress tolerance
Parental	2018	Long	None	-1.45229	0.117943	Long-term_x000D_ heat stress tolerance
Parental	2018	Long	None	-1.43632	0.119883	Long-term_x000D_ heat stress tolerance
Parental	2018	Long	None	-1.42035	0.121884	Long-term_x000D_ heat stress tolerance
Parental	2018	Long	None	-1.40439	0.123971	Long-term_x000D_ heat stress tolerance
Parental	2018	Long	None	-1.38842	0.126122	Long-term_x000D_ heat stress tolerance
Parental	2018	Long	None	-1.37245	0.128337	Long-term_x000D_ heat stress tolerance
Parental	2018	Long	None	-1.35648	0.130654	Long-term_x000D_ heat stress tolerance
Parental	2018	Long	None	-1.34051	0.133059	Long-term_x000D_ heat stress tolerance
Parental	2018	Long	None	-1.32455	0.135542	Long-term_x000D_ heat stress tolerance
Parental	2018	Long	None	-1.30858	0.138115	Long-term_x000D_ heat stress tolerance
Parental	2018	Long	None	-1.29261	0.140817	Long-term_x000D_ heat stress tolerance
Parental	2018	Long	None	-1.27664	0.143607	Long-term_x000D_ heat stress tolerance
Parental	2018	Long	None	-1.26067	0.146486	Long-term_x000D_ heat stress tolerance
Parental	2018	Long	None	-1.24471	0.149498	Long-term_x000D_ heat stress tolerance
Parental	2018	Long	None	-1.22874	0.152628	Long-term_x000D_ heat stress tolerance
Parental	2018	Long	None	-1.21277	0.155854	Long-term_x000D_ heat stress tolerance
Parental	2018	Long	None	-1.1968	0.159188	Long-term_x000D_ heat stress tolerance
Parental	2018	Long	None	-1.18083	0.162678	Long-term_x000D_ heat stress tolerance
Parental	2018	Long	None	-1.16487	0.166271	Long-term_x000D_ heat stress tolerance
Parental	2018	Long	None	-1.1489	0.169965	Long-term_x000D_ heat stress tolerance
Parental	2018	Long	None	-1.13293	0.173803	Long-term_x000D_ heat stress tolerance
Parental	2018	Long	None	-1.11696	0.177769	Long-term_x000D_ heat stress tolerance
Parental	2018	Long	None	-1.10099	0.181837	Long-term_x000D_ heat stress tolerance
Parental	2018	Long	None	-1.08503	0.186011	Long-term_x000D_ heat stress tolerance
Parental	2018	Long	None	-1.06906	0.190347	Long-term_x000D_ heat stress tolerance
Parental	2018	Long	None	-1.05309	0.19478	Long-term_x000D_ heat stress tolerance
Parental	2018	Long	None	-1.03712	0.199309	Long-term_x000D_ heat stress tolerance
Parental	2018	Long	None	-1.02115	0.203968	Long-term_x000D_ heat stress tolerance
Parental	2018	Long	None	-1.00519	0.208744	Long-term_x000D_ heat stress tolerance
Parental	2018	Long	None	-0.989217	0.213609	Long-term_x000D_ heat stress tolerance
Parental	2018	Long	None	-0.973249	0.218561	Long-term_x000D_ heat stress tolerance
Parental	2018	Long	None	-0.957281	0.223647	Long-term_x000D_ heat stress tolerance
Parental	2018	Long	None	-0.941313	0.228809	Long-term_x000D_ heat stress tolerance
Parental	2018	Long	None	-0.925345	0.234045	Long-term_x000D_ heat stress tolerance
Parental	2018	Long	None	-0.909377	0.239372	Long-term_x000D_ heat stress tolerance
Parental	2018	Long	None	-0.893409	0.244782	Long-term_x000D_ heat stress tolerance
Parental	2018	Long	None	-0.877441	0.25025	Long-term_x000D_ heat stress tolerance
Parental	2018	Long	None	-0.861473	0.255773	Long-term_x000D_ heat stress tolerance
Parental	2018	Long	None	-0.845505	0.261371	Long-term_x000D_ heat stress tolerance
Parental	2018	Long	None	-0.829537	0.267009	Long-term_x000D_ heat stress tolerance
Parental	2018	Long	None	-0.813569	0.272682	Long-term_x000D_ heat stress tolerance
Parental	2018	Long	None	-0.797601	0.278391	Long-term_x000D_ heat stress tolerance
Parental	2018	Long	None	-0.781633	0.284128	Long-term_x000D_ heat stress tolerance
Parental	2018	Long	None	-0.765665	0.289876	Long-term_x000D_ heat stress tolerance
Parental	2018	Long	None	-0.749697	0.295633	Long-term_x000D_ heat stress tolerance
Parental	2018	Long	None	-0.733729	0.301389	Long-term_x000D_ heat stress tolerance
Parental	2018	Long	None	-0.717761	0.307132	Long-term_x000D_ heat stress tolerance
Parental	2018	Long	None	-0.701793	0.312858	Long-term_x000D_ heat stress tolerance
Parental	2018	Long	None	-0.685825	0.318557	Long-term_x000D_ heat stress tolerance
Parental	2018	Long	None	-0.669857	0.324206	Long-term_x000D_ heat stress tolerance
Parental	2018	Long	None	-0.653889	0.329813	Long-term_x000D_ heat stress tolerance
Parental	2018	Long	None	-0.63792	0.335372	Long-term_x000D_ heat stress tolerance
Parental	2018	Long	None	-0.621952	0.340842	Long-term_x000D_ heat stress tolerance
Parental	2018	Long	None	-0.605984	0.346233	Long-term_x000D_ heat stress tolerance
Parental	2018	Long	None	-0.590016	0.35155	Long-term_x000D_ heat stress tolerance
Parental	2018	Long	None	-0.574048	0.356769	Long-term_x000D_ heat stress tolerance
Parental	2018	Long	None	-0.55808	0.36185	Long-term_x000D_ heat stress tolerance
Parental	2018	Long	None	-0.542112	0.366826	Long-term_x000D_ heat stress tolerance
Parental	2018	Long	None	-0.526144	0.371695	Long-term_x000D_ heat stress tolerance
Parental	2018	Long	None	-0.510176	0.376387	Long-term_x000D_ heat stress tolerance
Parental	2018	Long	None	-0.494208	0.380927	Long-term_x000D_ heat stress tolerance
Parental	2018	Long	None	-0.47824	0.385332	Long-term_x000D_ heat stress tolerance
Parental	2018	Long	None	-0.462272	0.389574	Long-term_x000D_ heat stress tolerance
Parental	2018	Long	None	-0.446304	0.393585	Long-term_x000D_ heat stress tolerance
Parental	2018	Long	None	-0.430336	0.397434	Long-term_x000D_ heat stress tolerance
Parental	2018	Long	None	-0.414368	0.401117	Long-term_x000D_ heat stress tolerance
Parental	2018	Long	None	-0.3984	0.404547	Long-term_x000D_ heat stress tolerance
Parental	2018	Long	None	-0.382432	0.407757	Long-term_x000D_ heat stress tolerance
Parental	2018	Long	None	-0.366464	0.410778	Long-term_x000D_ heat stress tolerance
Parental	2018	Long	None	-0.350496	0.413587	Long-term_x000D_ heat stress tolerance
Parental	2018	Long	None	-0.334528	0.416085	Long-term_x000D_ heat stress tolerance
Parental	2018	Long	None	-0.31856	0.418376	Long-term_x000D_ heat stress tolerance
Parental	2018	Long	None	-0.302592	0.420458	Long-term_x000D_ heat stress tolerance
Parental	2018	Long	None	-0.286624	0.422239	Long-term_x000D_ heat stress tolerance
Parental	2018	Long	None	-0.270656	0.423749	Long-term_x000D_ heat stress tolerance
Parental	2018	Long	None	-0.254688	0.425038	Long-term_x000D_ heat stress tolerance
Parental	2018	Long	None	-0.23872	0.426091	Long-term_x000D_ heat stress tolerance
Parental	2018	Long	None	-0.222752	0.426787	Long-term_x000D_ heat stress tolerance
Parental	2018	Long	None	-0.206784	0.427257	Long-term_x000D_ heat stress tolerance
Parental	2018	Long	None	-0.190816	0.427501	Long-term_x000D_ heat stress tolerance
Parental	2018	Long	None	-0.174848	0.427437	Long-term_x000D_ heat stress tolerance
Parental	2018	Long	None	-0.15888	0.427086	Long-term_x000D_ heat stress tolerance
Parental	2018	Long	None	-0.142912	0.426512	Long-term_x000D_ heat stress tolerance
Parental	2018	Long	None	-0.126944	0.425713	Long-term_x000D_ heat stress tolerance
Parental	2018	Long	None	-0.110976	0.424561	Long-term_x000D_ heat stress tolerance
Parental	2018	Long	None	-0.0950075	0.423198	Long-term_x000D_ heat stress tolerance
Parental	2018	Long	None	-0.0790395	0.421627	Long-term_x000D_ heat stress tolerance
Parental	2018	Long	None	-0.0630714	0.419786	Long-term_x000D_ heat stress tolerance
Parental	2018	Long	None	-0.0471034	0.417686	Long-term_x000D_ heat stress tolerance
Parental	2018	Long	None	-0.0311354	0.415398	Long-term_x000D_ heat stress tolerance
Parental	2018	Long	None	-0.0151674	0.412925	Long-term_x000D_ heat stress tolerance
Parental	2018	Long	None	0.000800667	0.410167	Long-term_x000D_ heat stress tolerance
Parental	2018	Long	None	0.0167687	0.407244	Long-term_x000D_ heat stress tolerance
Parental	2018	Long	None	0.0327367	0.404162	Long-term_x000D_ heat stress tolerance
Parental	2018	Long	None	0.0487048	0.400889	Long-term_x000D_ heat stress tolerance
Parental	2018	Long	None	0.0646728	0.397429	Long-term_x000D_ heat stress tolerance
Parental	2018	Long	None	0.0806408	0.393844	Long-term_x000D_ heat stress tolerance
Parental	2018	Long	None	0.0966088	0.390138	Long-term_x000D_ heat stress tolerance
Parental	2018	Long	None	0.112577	0.386263	Long-term_x000D_ heat stress tolerance
Parental	2018	Long	None	0.128545	0.38229	Long-term_x000D_ heat stress tolerance
Parental	2018	Long	None	0.144513	0.378233	Long-term_x000D_ heat stress tolerance
Parental	2018	Long	None	0.160481	0.374082	Long-term_x000D_ heat stress tolerance
Parental	2018	Long	None	0.176449	0.369847	Long-term_x000D_ heat stress tolerance
Parental	2018	Long	None	0.192417	0.365563	Long-term_x000D_ heat stress tolerance
Parental	2018	Long	None	0.208385	0.361237	Long-term_x000D_ heat stress tolerance
Parental	2018	Long	None	0.224353	0.356867	Long-term_x000D_ heat stress tolerance
Parental	2018	Long	None	0.240321	0.352481	Long-term_x000D_ heat stress tolerance
Parental	2018	Long	None	0.256289	0.348089	Long-term_x000D_ heat stress tolerance
Parental	2018	Long	None	0.272257	0.343697	Long-term_x000D_ heat stress tolerance
Parental	2018	Long	None	0.288225	0.339328	Long-term_x000D_ heat stress tolerance
Parental	2018	Long	None	0.304193	0.334984	Long-term_x000D_ heat stress tolerance
Parental	2018	Long	None	0.320161	0.33067	Long-term_x000D_ heat stress tolerance
Parental	2018	Long	None	0.336129	0.326418	Long-term_x000D_ heat stress tolerance
Parental	2018	Long	None	0.352097	0.322224	Long-term_x000D_ heat stress tolerance
Parental	2018	Long	None	0.368065	0.318088	Long-term_x000D_ heat stress tolerance
Parental	2018	Long	None	0.384033	0.314023	Long-term_x000D_ heat stress tolerance
Parental	2018	Long	None	0.400001	0.310065	Long-term_x000D_ heat stress tolerance
Parental	2018	Long	None	0.415969	0.306184	Long-term_x000D_ heat stress tolerance
Parental	2018	Long	None	0.431937	0.302383	Long-term_x000D_ heat stress tolerance
Parental	2018	Long	None	0.447905	0.298707	Long-term_x000D_ heat stress tolerance
Parental	2018	Long	None	0.463874	0.295139	Long-term_x000D_ heat stress tolerance
Parental	2018	Long	None	0.479842	0.291662	Long-term_x000D_ heat stress tolerance
Parental	2018	Long	None	0.49581	0.288291	Long-term_x000D_ heat stress tolerance
Parental	2018	Long	None	0.511778	0.285068	Long-term_x000D_ heat stress tolerance
Parental	2018	Long	None	0.527746	0.281943	Long-term_x000D_ heat stress tolerance
Parental	2018	Long	None	0.543714	0.278914	Long-term_x000D_ heat stress tolerance
Parental	2018	Long	None	0.559682	0.276025	Long-term_x000D_ heat stress tolerance
Parental	2018	Long	None	0.57565	0.273252	Long-term_x000D_ heat stress tolerance
Parental	2018	Long	None	0.591618	0.270574	Long-term_x000D_ heat stress tolerance
Parental	2018	Long	None	0.607586	0.267996	Long-term_x000D_ heat stress tolerance
Parental	2018	Long	None	0.623554	0.265557	Long-term_x000D_ heat stress tolerance
Parental	2018	Long	None	0.639522	0.263203	Long-term_x000D_ heat stress tolerance
Parental	2018	Long	None	0.65549	0.260932	Long-term_x000D_ heat stress tolerance
Parental	2018	Long	None	0.671458	0.258769	Long-term_x000D_ heat stress tolerance
Parental	2018	Long	None	0.687426	0.256696	Long-term_x000D_ heat stress tolerance
Parental	2018	Long	None	0.703394	0.25469	Long-term_x000D_ heat stress tolerance
Parental	2018	Long	None	0.719362	0.25275	Long-term_x000D_ heat stress tolerance
Parental	2018	Long	None	0.73533	0.2509	Long-term_x000D_ heat stress tolerance
Parental	2018	Long	None	0.751298	0.249099	Long-term_x000D_ heat stress tolerance
Parental	2018	Long	None	0.767266	0.247342	Long-term_x000D_ heat stress tolerance
Parental	2018	Long	None	0.783234	0.245638	Long-term_x000D_ heat stress tolerance
Parental	2018	Long	None	0.799202	0.243973	Long-term_x000D_ heat stress tolerance
Parental	2018	Long	None	0.81517	0.242332	Long-term_x000D_ heat stress tolerance
Parental	2018	Long	None	0.831138	0.240712	Long-term_x000D_ heat stress tolerance
Parental	2018	Long	None	0.847106	0.239112	Long-term_x000D_ heat stress tolerance
Parental	2018	Long	None	0.863074	0.237515	Long-term_x000D_ heat stress tolerance
Parental	2018	Long	None	0.879042	0.23592	Long-term_x000D_ heat stress tolerance
Parental	2018	Long	None	0.89501	0.234319	Long-term_x000D_ heat stress tolerance
Parental	2018	Long	None	0.910978	0.232701	Long-term_x000D_ heat stress tolerance
Parental	2018	Long	None	0.926946	0.231066	Long-term_x000D_ heat stress tolerance
Parental	2018	Long	None	0.942914	0.229411	Long-term_x000D_ heat stress tolerance
Parental	2018	Long	None	0.958882	0.227714	Long-term_x000D_ heat stress tolerance
Parental	2018	Long	None	0.97485	0.225983	Long-term_x000D_ heat stress tolerance
Parental	2018	Long	None	0.990818	0.224219	Long-term_x000D_ heat stress tolerance
Parental	2018	Long	None	1.00679	0.222408	Long-term_x000D_ heat stress tolerance
Parental	2018	Long	None	1.02275	0.220539	Long-term_x000D_ heat stress tolerance
Parental	2018	Long	None	1.03872	0.218626	Long-term_x000D_ heat stress tolerance
Parental	2018	Long	None	1.05469	0.216668	Long-term_x000D_ heat stress tolerance
Parental	2018	Long	None	1.07066	0.214635	Long-term_x000D_ heat stress tolerance
Parental	2018	Long	None	1.08663	0.212549	Long-term_x000D_ heat stress tolerance
Parental	2018	Long	None	1.10259	0.210412	Long-term_x000D_ heat stress tolerance
Parental	2018	Long	None	1.11856	0.208215	Long-term_x000D_ heat stress tolerance
Parental	2018	Long	None	1.13453	0.205944	Long-term_x000D_ heat stress tolerance
Parental	2018	Long	None	1.1505	0.203622	Long-term_x000D_ heat stress tolerance
Parental	2018	Long	None	1.16647	0.201251	Long-term_x000D_ heat stress tolerance
Parental	2018	Long	None	1.18243	0.198804	Long-term_x000D_ heat stress tolerance
Parental	2018	Long	None	1.1984	0.196303	Long-term_x000D_ heat stress tolerance
Parental	2018	Long	None	1.21437	0.193756	Long-term_x000D_ heat stress tolerance
Parental	2018	Long	None	1.23034	0.191156	Long-term_x000D_ heat stress tolerance
Parental	2018	Long	None	1.24631	0.188492	Long-term_x000D_ heat stress tolerance
Parental	2018	Long	None	1.26227	0.185789	Long-term_x000D_ heat stress tolerance
Parental	2018	Long	None	1.27824	0.183046	Long-term_x000D_ heat stress tolerance
Parental	2018	Long	None	1.29421	0.18025	Long-term_x000D_ heat stress tolerance
Parental	2018	Long	None	1.31018	0.177416	Long-term_x000D_ heat stress tolerance
Parental	2018	Long	None	1.32615	0.174552	Long-term_x000D_ heat stress tolerance
Parental	2018	Long	None	1.34212	0.171656	Long-term_x000D_ heat stress tolerance
Parental	2018	Long	None	1.35808	0.168722	Long-term_x000D_ heat stress tolerance
Parental	2018	Long	None	1.37405	0.165767	Long-term_x000D_ heat stress tolerance
Parental	2018	Long	None	1.39002	0.162793	Long-term_x000D_ heat stress tolerance
Parental	2018	Long	None	1.40599	0.159795	Long-term_x000D_ heat stress tolerance
Parental	2018	Long	None	1.42196	0.156782	Long-term_x000D_ heat stress tolerance
Parental	2018	Long	None	1.43792	0.153759	Long-term_x000D_ heat stress tolerance
Parental	2018	Long	None	1.45389	0.150727	Long-term_x000D_ heat stress tolerance
Parental	2018	Long	None	1.46986	0.147687	Long-term_x000D_ heat stress tolerance
Parental	2018	Long	None	1.48583	0.144647	Long-term_x000D_ heat stress tolerance
Parental	2018	Long	None	1.5018	0.141607	Long-term_x000D_ heat stress tolerance
Parental	2018	Long	None	1.51776	0.138571	Long-term_x000D_ heat stress tolerance
Parental	2018	Long	None	1.53373	0.135543	Long-term_x000D_ heat stress tolerance
Parental	2018	Long	None	1.5497	0.132523	Long-term_x000D_ heat stress tolerance
Parental	2018	Long	None	1.56567	0.129514	Long-term_x000D_ heat stress tolerance
Parental	2018	Long	None	1.58164	0.126525	Long-term_x000D_ heat stress tolerance
Parental	2018	Long	None	1.5976	0.123552	Long-term_x000D_ heat stress tolerance
Parental	2018	Long	None	1.61357	0.120596	Long-term_x000D_ heat stress tolerance
Parental	2018	Long	None	1.62954	0.117666	Long-term_x000D_ heat stress tolerance
Parental	2018	Long	None	1.64551	0.114764	Long-term_x000D_ heat stress tolerance
Parental	2018	Long	None	1.66148	0.111886	Long-term_x000D_ heat stress tolerance
Parental	2018	Long	None	1.67744	0.109033	Long-term_x000D_ heat stress tolerance
Parental	2018	Long	None	1.69341	0.106225	Long-term_x000D_ heat stress tolerance
Parental	2018	Long	None	1.70938	0.103447	Long-term_x000D_ heat stress tolerance
Parental	2018	Long	None	1.72535	0.100699	Long-term_x000D_ heat stress tolerance
Parental	2018	Long	None	1.74132	0.0979943	Long-term_x000D_ heat stress tolerance
Parental	2018	Long	None	1.75728	0.0953362	Long-term_x000D_ heat stress tolerance
Parental	2018	Long	None	1.77325	0.0927147	Long-term_x000D_ heat stress tolerance
Parental	2018	Long	None	1.78922	0.0901306	Long-term_x000D_ heat stress tolerance
Parental	2018	Long	None	1.80519	0.0876109	Long-term_x000D_ heat stress tolerance
Parental	2018	Long	None	1.82116	0.0851343	Long-term_x000D_ heat stress tolerance
Parental	2018	Long	None	1.83712	0.0827004	Long-term_x000D_ heat stress tolerance
Parental	2018	Long	None	1.85309	0.0803226	Long-term_x000D_ heat stress tolerance
Parental	2018	Long	None	1.86906	0.0780083	Long-term_x000D_ heat stress tolerance
Parental	2018	Long	None	1.88503	0.0757413	Long-term_x000D_ heat stress tolerance
Parental	2018	Long	None	1.901	0.0735225	Long-term_x000D_ heat stress tolerance
Parental	2018	Long	None	1.91696	0.071382	Long-term_x000D_ heat stress tolerance
Parental	2018	Long	None	1.93293	0.0692966	Long-term_x000D_ heat stress tolerance
Parental	2018	Long	None	1.9489	0.0672629	Long-term_x000D_ heat stress tolerance
Parental	2018	Long	None	1.96487	0.065294	Long-term_x000D_ heat stress tolerance
Parental	2018	Long	None	1.98084	0.0634014	Long-term_x000D_ heat stress tolerance
Parental	2018	Long	None	1.9968	0.0615631	Long-term_x000D_ heat stress tolerance
Parental	2018	Long	None	2.01277	0.0597796	Long-term_x000D_ heat stress tolerance
Parental	2018	Long	None	2.02874	0.058081	Long-term_x000D_ heat stress tolerance
Parental	2018	Long	None	2.04471	0.0564442	Long-term_x000D_ heat stress tolerance
Parental	2018	Long	None	2.06068	0.0548631	Long-term_x000D_ heat stress tolerance
Parental	2018	Long	None	2.07664	0.0533482	Long-term_x000D_ heat stress tolerance
Parental	2018	Long	None	2.09261	0.0519141	Long-term_x000D_ heat stress tolerance
Parental	2018	Long	None	2.10858	0.0505348	Long-term_x000D_ heat stress tolerance
Parental	2018	Long	None	2.12455	0.0492102	Long-term_x000D_ heat stress tolerance
Parental	2018	Long	None	2.14052	0.0479661	Long-term_x000D_ heat stress tolerance
Parental	2018	Long	None	2.15648	0.0467828	Long-term_x000D_ heat stress tolerance
Parental	2018	Long	None	2.17245	0.0456513	Long-term_x000D_ heat stress tolerance
Parental	2018	Long	None	2.18842	0.0445785	Long-term_x000D_ heat stress tolerance
Parental	2018	Long	None	2.20439	0.0435796	Long-term_x000D_ heat stress tolerance
Parental	2018	Long	None	2.22036	0.0426282	Long-term_x000D_ heat stress tolerance
Parental	2018	Long	None	2.23632	0.0417234	Long-term_x000D_ heat stress tolerance
Parental	2018	Long	None	2.25229	0.0408837	Long-term_x000D_ heat stress tolerance
Parental	2018	Long	None	2.26826	0.0400944	Long-term_x000D_ heat stress tolerance
Parental	2018	Long	None	2.28423	0.0393457	Long-term_x000D_ heat stress tolerance
Parental	2018	Long	None	2.3002	0.0386406	Long-term_x000D_ heat stress tolerance
Parental	2018	Long	None	2.31616	0.0379915	Long-term_x000D_ heat stress tolerance
Parental	2018	Long	None	2.33213	0.0373759	Long-term_x000D_ heat stress tolerance
Parental	2018	Long	None	2.3481	0.0367926	Long-term_x000D_ heat stress tolerance
Parental	2018	Long	None	2.36407	0.0362518	Long-term_x000D_ heat stress tolerance
Parental	2018	Long	None	2.38004	0.0357438	Long-term_x000D_ heat stress tolerance
Parental	2018	Long	None	2.396	0.0352606	Long-term_x000D_ heat stress tolerance
Parental	2018	Long	None	2.41197	0.0348021	Long-term_x000D_ heat stress tolerance
Parental	2018	Long	None	2.42794	0.0343754	Long-term_x000D_ heat stress tolerance
Parental	2018	Long	None	2.44391	0.0339654	Long-term_x000D_ heat stress tolerance
Parental	2018	Long	None	2.45988	0.0335712	Long-term_x000D_ heat stress tolerance
Parental	2018	Long	None	2.47585	0.0331955	Long-term_x000D_ heat stress tolerance
Parental	2018	Long	None	2.49181	0.0328329	Long-term_x000D_ heat stress tolerance
Parental	2018	Long	None	2.50778	0.0324788	Long-term_x000D_ heat stress tolerance
Parental	2018	Long	None	2.52375	0.0321323	Long-term_x000D_ heat stress tolerance
Parental	2018	Long	None	2.53972	0.031793	Long-term_x000D_ heat stress tolerance
Parental	2018	Long	None	2.55569	0.0314558	Long-term_x000D_ heat stress tolerance
Parental	2018	Long	None	2.57165	0.0311196	Long-term_x000D_ heat stress tolerance
Parental	2018	Long	None	2.58762	0.0307828	Long-term_x000D_ heat stress tolerance
Parental	2018	Long	None	2.60359	0.0304423	Long-term_x000D_ heat stress tolerance
Parental	2018	Long	None	2.61956	0.0300979	Long-term_x000D_ heat stress tolerance
Parental	2018	Long	None	2.63553	0.0297487	Long-term_x000D_ heat stress tolerance
Parental	2018	Long	None	2.65149	0.0293891	Long-term_x000D_ heat stress tolerance
Parental	2018	Long	None	2.66746	0.0290216	Long-term_x000D_ heat stress tolerance
Parental	2018	Long	None	2.68343	0.0286458	Long-term_x000D_ heat stress tolerance
Parental	2018	Long	None	2.6994	0.0282585	Long-term_x000D_ heat stress tolerance
Parental	2018	Long	None	2.71537	0.0278576	Long-term_x000D_ heat stress tolerance
Parental	2018	Long	None	2.73133	0.0274462	Long-term_x000D_ heat stress tolerance
Parental	2018	Long	None	2.7473	0.0270243	Long-term_x000D_ heat stress tolerance
Parental	2018	Long	None	2.76327	0.0265848	Long-term_x000D_ heat stress tolerance
Parental	2018	Long	None	2.77924	0.0261335	Long-term_x000D_ heat stress tolerance
Parental	2018	Long	None	2.79521	0.025671	Long-term_x000D_ heat stress tolerance
Parental	2018	Long	None	2.81117	0.0251946	Long-term_x000D_ heat stress tolerance
Parental	2018	Long	None	2.82714	0.0247029	Long-term_x000D_ heat stress tolerance
Parental	2018	Long	None	2.84311	0.0242007	Long-term_x000D_ heat stress tolerance
Parental	2018	Long	None	2.85908	0.0236882	Long-term_x000D_ heat stress tolerance
Parental	2018	Long	None	2.87505	0.0231605	Long-term_x000D_ heat stress tolerance
Parental	2018	Long	None	2.89101	0.022623	Long-term_x000D_ heat stress tolerance
Parental	2018	Long	None	2.90698	0.022077	Long-term_x000D_ heat stress tolerance
Parental	2018	Long	None	2.92295	0.0215214	Long-term_x000D_ heat stress tolerance
Parental	2018	Long	None	2.93892	0.0209558	Long-term_x000D_ heat stress tolerance
Parental	2018	Long	None	2.95489	0.0203843	Long-term_x000D_ heat stress tolerance
Parental	2018	Long	None	2.97085	0.0198072	Long-term_x000D_ heat stress tolerance
Parental	2018	Long	None	2.98682	0.0192234	Long-term_x000D_ heat stress tolerance
Parental	2018	Long	None	3.00279	0.0186361	Long-term_x000D_ heat stress tolerance
Parental	2018	Long	None	3.01876	0.0180462	Long-term_x000D_ heat stress tolerance
Parental	2018	Long	None	3.03473	0.0174544	Long-term_x000D_ heat stress tolerance
Parental	2018	Long	None	3.05069	0.0168619	Long-term_x000D_ heat stress tolerance
Parental	2018	Long	None	3.06666	0.0162702	Long-term_x000D_ heat stress tolerance
Parental	2018	Long	None	3.08263	0.0156798	Long-term_x000D_ heat stress tolerance
Parental	2018	Long	None	3.0986	0.0150928	Long-term_x000D_ heat stress tolerance
Parental	2018	Long	None	3.11457	0.0145102	Long-term_x000D_ heat stress tolerance
Parental	2018	Long	None	3.13053	0.0139319	Long-term_x000D_ heat stress tolerance
Parental	2018	Long	None	3.1465	0.0133592	Long-term_x000D_ heat stress tolerance
Parental	2018	Long	None	3.16247	0.0127959	Long-term_x000D_ heat stress tolerance
Parental	2018	Long	None	3.17844	0.0122397	Long-term_x000D_ heat stress tolerance
Parental	2018	Long	None	3.19441	0.0116911	Long-term_x000D_ heat stress tolerance
Parental	2018	Long	None	3.21037	0.0111544	Long-term_x000D_ heat stress tolerance
Parental	2018	Long	None	3.22634	0.010629	Long-term_x000D_ heat stress tolerance
Parental	2018	Long	None	3.24231	0.0101134	Long-term_x000D_ heat stress tolerance
Parental	2018	Long	None	3.25828	0.00960877	Long-term_x000D_ heat stress tolerance
Parental	2018	Long	None	3.27425	0.00912118	Long-term_x000D_ heat stress tolerance
Parental	2018	Long	None	3.29021	0.00864504	Long-term_x000D_ heat stress tolerance
Parental	2018	Long	None	3.30618	0.00818052	Long-term_x000D_ heat stress tolerance
Parental	2018	Long	None	3.32215	0.00773268	Long-term_x000D_ heat stress tolerance
Parental	2018	Long	None	3.33812	0.00730053	Long-term_x000D_ heat stress tolerance
Parental	2018	Long	None	3.35409	0.00688097	Long-term_x000D_ heat stress tolerance
Parental	2018	Long	None	3.37005	0.00647465	Long-term_x000D_ heat stress tolerance
Parental	2018	Long	None	3.38602	0.00608911	Long-term_x000D_ heat stress tolerance
Parental	2018	Long	None	3.40199	0.00571656	Long-term_x000D_ heat stress tolerance
Parental	2018	Long	None	3.41796	0.005357	Long-term_x000D_ heat stress tolerance
Parental	2018	Long	None	3.43393	0.00501491	Long-term_x000D_ heat stress tolerance
Parental	2018	Long	None	3.44989	0.00468965	Long-term_x000D_ heat stress tolerance
Parental	2018	Long	None	3.46586	0.00437716	Long-term_x000D_ heat stress tolerance
Parental	2018	Long	None	3.48183	0.00407736	Long-term_x000D_ heat stress tolerance
Parental	2018	Long	None	3.4978	0.00379814	Long-term_x000D_ heat stress tolerance
Parental	2018	Long	None	3.51377	0.00353105	Long-term_x000D_ heat stress tolerance
Parental	2018	Long	None	3.52974	0.00327596	Long-term_x000D_ heat stress tolerance
Parental	2018	Long	None	3.5457	0.0030362	Long-term_x000D_ heat stress tolerance
Parental	2018	Long	None	3.56167	0.0028117	Long-term_x000D_ heat stress tolerance
Parental	2018	Long	None	3.57764	0.00259819	Long-term_x000D_ heat stress tolerance
Parental	2018	Long	None	3.59361	0.00239552	Long-term_x000D_ heat stress tolerance
Parental	2018	Long	None	3.60958	0.00220952	Long-term_x000D_ heat stress tolerance
Parental	2018	Long	None	3.62554	0.00203375	Long-term_x000D_ heat stress tolerance
Parental	2018	Long	None	3.64151	0.00186759	Long-term_x000D_ heat stress tolerance
Parental	2018	Long	None	3.65748	0.00171316	Long-term_x000D_ heat stress tolerance
Parental	2018	Long	None	3.67345	0.00157084	Long-term_x000D_ heat stress tolerance
Parental	2018	Long	None	3.68942	0.00143683	Long-term_x000D_ heat stress tolerance
Parental	2018	Long	None	3.70538	0.00131093	Long-term_x000D_ heat stress tolerance
Parental	2018	Long	None	3.72135	0.00119698	Long-term_x000D_ heat stress tolerance
Parental	2018	Long	None	3.73732	0.00109066	Long-term_x000D_ heat stress tolerance
Parental	2018	Long	None	3.75329	0.000991169	Long-term_x000D_ heat stress tolerance
Parental	2018	Long	None	3.76926	0.000899641	Long-term_x000D_ heat stress tolerance
Parental	2018	Long	None	3.78522	0.000816686	Long-term_x000D_ heat stress tolerance
Parental	2018	Long	None	3.80119	0.000739332	Long-term_x000D_ heat stress tolerance
Parental	2018	Long	None	3.81716	0.000667408	Long-term_x000D_ heat stress tolerance
Parental	2018	Long	None	3.83313	0.000603133	Long-term_x000D_ heat stress tolerance
Parental	2018	Long	None	3.8491	0.000543975	Long-term_x000D_ heat stress tolerance
Parental	2018	Long	None	3.86506	0.000489162	Long-term_x000D_ heat stress tolerance
Parental	2018	Long	None	3.88103	0.000439208	Long-term_x000D_ heat stress tolerance
Parental	2018	Long	None	3.897	0.000394715	Long-term_x000D_ heat stress tolerance
Parental	2018	Long	None	3.91297	0.00035362	Long-term_x000D_ heat stress tolerance
Parental	2018	Long	None	3.92894	0.000315796	Long-term_x000D_ heat stress tolerance
Parental	2018	Long	None	3.9449	0.000282399	Long-term_x000D_ heat stress tolerance
Parental	2018	Long	None	3.96087	0.000252095	Long-term_x000D_ heat stress tolerance
Parental	2018	Long	None	3.97684	0.000224291	Long-term_x000D_ heat stress tolerance
Parental	2018	Long	None	3.99281	0.000199168	Long-term_x000D_ heat stress tolerance
Parental	2018	Long	None	4.00878	0.000177195	Long-term_x000D_ heat stress tolerance
Parental	2018	Long	None	4.00878	0	Long-term_x000D_ heat stress tolerance

## Sheet: Fig. 3ef
Cohort	Year	Stress	Cross_Type	x	y	StressTitle
F1_2018	2022	Short	LL	-3.7066	0	Short-term_x000D_ heat stress tolerance
F1_2018	2022	Short	LL	-3.7066	0.000381893	Short-term_x000D_ heat stress tolerance
F1_2018	2022	Short	LL	-3.69402	0.000443696	Short-term_x000D_ heat stress tolerance
F1_2018	2022	Short	LL	-3.68144	0.000513244	Short-term_x000D_ heat stress tolerance
F1_2018	2022	Short	LL	-3.66886	0.000591149	Short-term_x000D_ heat stress tolerance
F1_2018	2022	Short	LL	-3.65629	0.000681514	Short-term_x000D_ heat stress tolerance
F1_2018	2022	Short	LL	-3.64371	0.000784003	Short-term_x000D_ heat stress tolerance
F1_2018	2022	Short	LL	-3.63113	0.000898195	Short-term_x000D_ heat stress tolerance
F1_2018	2022	Short	LL	-3.61855	0.0010249	Short-term_x000D_ heat stress tolerance
F1_2018	2022	Short	LL	-3.60597	0.0011685	Short-term_x000D_ heat stress tolerance
F1_2018	2022	Short	LL	-3.59339	0.00133086	Short-term_x000D_ heat stress tolerance
F1_2018	2022	Short	LL	-3.58081	0.00150992	Short-term_x000D_ heat stress tolerance
F1_2018	2022	Short	LL	-3.56824	0.00170664	Short-term_x000D_ heat stress tolerance
F1_2018	2022	Short	LL	-3.55566	0.00192488	Short-term_x000D_ heat stress tolerance
F1_2018	2022	Short	LL	-3.54308	0.00217041	Short-term_x000D_ heat stress tolerance
F1_2018	2022	Short	LL	-3.5305	0.00243831	Short-term_x000D_ heat stress tolerance
F1_2018	2022	Short	LL	-3.51792	0.0027296	Short-term_x000D_ heat stress tolerance
F1_2018	2022	Short	LL	-3.50534	0.00304656	Short-term_x000D_ heat stress tolerance
F1_2018	2022	Short	LL	-3.49277	0.00340057	Short-term_x000D_ heat stress tolerance
F1_2018	2022	Short	LL	-3.48019	0.0037826	Short-term_x000D_ heat stress tolerance
F1_2018	2022	Short	LL	-3.46761	0.00419352	Short-term_x000D_ heat stress tolerance
F1_2018	2022	Short	LL	-3.45503	0.00463423	Short-term_x000D_ heat stress tolerance
F1_2018	2022	Short	LL	-3.44245	0.00511882	Short-term_x000D_ heat stress tolerance
F1_2018	2022	Short	LL	-3.42987	0.00563727	Short-term_x000D_ heat stress tolerance
F1_2018	2022	Short	LL	-3.4173	0.00618866	Short-term_x000D_ heat stress tolerance
F1_2018	2022	Short	LL	-3.40472	0.00677344	Short-term_x000D_ heat stress tolerance
F1_2018	2022	Short	LL	-3.39214	0.00740288	Short-term_x000D_ heat stress tolerance
F1_2018	2022	Short	LL	-3.37956	0.00807115	Short-term_x000D_ heat stress tolerance
F1_2018	2022	Short	LL	-3.36698	0.00877339	Short-term_x000D_ heat stress tolerance
F1_2018	2022	Short	LL	-3.3544	0.00950938	Short-term_x000D_ heat stress tolerance
F1_2018	2022	Short	LL	-3.34183	0.010286	Short-term_x000D_ heat stress tolerance
F1_2018	2022	Short	LL	-3.32925	0.0111019	Short-term_x000D_ heat stress tolerance
F1_2018	2022	Short	LL	-3.31667	0.0119483	Short-term_x000D_ heat stress tolerance
F1_2018	2022	Short	LL	-3.30409	0.012824	Short-term_x000D_ heat stress tolerance
F1_2018	2022	Short	LL	-3.29151	0.0137311	Short-term_x000D_ heat stress tolerance
F1_2018	2022	Short	LL	-3.27893	0.0146709	Short-term_x000D_ heat stress tolerance
F1_2018	2022	Short	LL	-3.26636	0.0156322	Short-term_x000D_ heat stress tolerance
F1_2018	2022	Short	LL	-3.25378	0.0166128	Short-term_x000D_ heat stress tolerance
F1_2018	2022	Short	LL	-3.2412	0.0176109	Short-term_x000D_ heat stress tolerance
F1_2018	2022	Short	LL	-3.22862	0.018626	Short-term_x000D_ heat stress tolerance
F1_2018	2022	Short	LL	-3.21604	0.0196481	Short-term_x000D_ heat stress tolerance
F1_2018	2022	Short	LL	-3.20346	0.0206738	Short-term_x000D_ heat stress tolerance
F1_2018	2022	Short	LL	-3.19088	0.0217002	Short-term_x000D_ heat stress tolerance
F1_2018	2022	Short	LL	-3.17831	0.022719	Short-term_x000D_ heat stress tolerance
F1_2018	2022	Short	LL	-3.16573	0.0237253	Short-term_x000D_ heat stress tolerance
F1_2018	2022	Short	LL	-3.15315	0.0247156	Short-term_x000D_ heat stress tolerance
F1_2018	2022	Short	LL	-3.14057	0.0256862	Short-term_x000D_ heat stress tolerance
F1_2018	2022	Short	LL	-3.12799	0.0266234	Short-term_x000D_ heat stress tolerance
F1_2018	2022	Short	LL	-3.11541	0.0275233	Short-term_x000D_ heat stress tolerance
F1_2018	2022	Short	LL	-3.10284	0.0283859	Short-term_x000D_ heat stress tolerance
F1_2018	2022	Short	LL	-3.09026	0.0292077	Short-term_x000D_ heat stress tolerance
F1_2018	2022	Short	LL	-3.07768	0.0299738	Short-term_x000D_ heat stress tolerance
F1_2018	2022	Short	LL	-3.0651	0.0306754	Short-term_x000D_ heat stress tolerance
F1_2018	2022	Short	LL	-3.05252	0.0313204	Short-term_x000D_ heat stress tolerance
F1_2018	2022	Short	LL	-3.03994	0.0319059	Short-term_x000D_ heat stress tolerance
F1_2018	2022	Short	LL	-3.02737	0.0324209	Short-term_x000D_ heat stress tolerance
F1_2018	2022	Short	LL	-3.01479	0.0328463	Short-term_x000D_ heat stress tolerance
F1_2018	2022	Short	LL	-3.00221	0.0332012	Short-term_x000D_ heat stress tolerance
F1_2018	2022	Short	LL	-2.98963	0.0334841	Short-term_x000D_ heat stress tolerance
F1_2018	2022	Short	LL	-2.97705	0.0336911	Short-term_x000D_ heat stress tolerance
F1_2018	2022	Short	LL	-2.96447	0.0337908	Short-term_x000D_ heat stress tolerance
F1_2018	2022	Short	LL	-2.9519	0.0338143	Short-term_x000D_ heat stress tolerance
F1_2018	2022	Short	LL	-2.93932	0.0337617	Short-term_x000D_ heat stress tolerance
F1_2018	2022	Short	LL	-2.92674	0.0336331	Short-term_x000D_ heat stress tolerance
F1_2018	2022	Short	LL	-2.91416	0.0334003	Short-term_x000D_ heat stress tolerance
F1_2018	2022	Short	LL	-2.90158	0.0330904	Short-term_x000D_ heat stress tolerance
F1_2018	2022	Short	LL	-2.889	0.0327096	Short-term_x000D_ heat stress tolerance
F1_2018	2022	Short	LL	-2.87643	0.0322598	Short-term_x000D_ heat stress tolerance
F1_2018	2022	Short	LL	-2.86385	0.0317248	Short-term_x000D_ heat stress tolerance
F1_2018	2022	Short	LL	-2.85127	0.0311194	Short-term_x000D_ heat stress tolerance
F1_2018	2022	Short	LL	-2.83869	0.0304571	Short-term_x000D_ heat stress tolerance
F1_2018	2022	Short	LL	-2.82611	0.0297409	Short-term_x000D_ heat stress tolerance
F1_2018	2022	Short	LL	-2.81353	0.0289651	Short-term_x000D_ heat stress tolerance
F1_2018	2022	Short	LL	-2.80095	0.0281361	Short-term_x000D_ heat stress tolerance
F1_2018	2022	Short	LL	-2.78838	0.0272699	Short-term_x000D_ heat stress tolerance
F1_2018	2022	Short	LL	-2.7758	0.0263703	Short-term_x000D_ heat stress tolerance
F1_2018	2022	Short	LL	-2.76322	0.0254389	Short-term_x000D_ heat stress tolerance
F1_2018	2022	Short	LL	-2.75064	0.0244791	Short-term_x000D_ heat stress tolerance
F1_2018	2022	Short	LL	-2.73806	0.0235046	Short-term_x000D_ heat stress tolerance
F1_2018	2022	Short	LL	-2.72548	0.0225195	Short-term_x000D_ heat stress tolerance
F1_2018	2022	Short	LL	-2.71291	0.0215277	Short-term_x000D_ heat stress tolerance
F1_2018	2022	Short	LL	-2.70033	0.0205368	Short-term_x000D_ heat stress tolerance
F1_2018	2022	Short	LL	-2.68775	0.0195534	Short-term_x000D_ heat stress tolerance
F1_2018	2022	Short	LL	-2.67517	0.0185809	Short-term_x000D_ heat stress tolerance
F1_2018	2022	Short	LL	-2.66259	0.017623	Short-term_x000D_ heat stress tolerance
F1_2018	2022	Short	LL	-2.65001	0.0166931	Short-term_x000D_ heat stress tolerance
F1_2018	2022	Short	LL	-2.63744	0.0157911	Short-term_x000D_ heat stress tolerance
F1_2018	2022	Short	LL	-2.62486	0.0149184	Short-term_x000D_ heat stress tolerance
F1_2018	2022	Short	LL	-2.61228	0.0140777	Short-term_x000D_ heat stress tolerance
F1_2018	2022	Short	LL	-2.5997	0.0132838	Short-term_x000D_ heat stress tolerance
F1_2018	2022	Short	LL	-2.58712	0.0125369	Short-term_x000D_ heat stress tolerance
F1_2018	2022	Short	LL	-2.57454	0.0118331	Short-term_x000D_ heat stress tolerance
F1_2018	2022	Short	LL	-2.56197	0.0111745	Short-term_x000D_ heat stress tolerance
F1_2018	2022	Short	LL	-2.54939	0.0105731	Short-term_x000D_ heat stress tolerance
F1_2018	2022	Short	LL	-2.53681	0.0100352	Short-term_x000D_ heat stress tolerance
F1_2018	2022	Short	LL	-2.52423	0.00955	Short-term_x000D_ heat stress tolerance
F1_2018	2022	Short	LL	-2.51165	0.00911864	Short-term_x000D_ heat stress tolerance
F1_2018	2022	Short	LL	-2.49907	0.00874849	Short-term_x000D_ heat stress tolerance
F1_2018	2022	Short	LL	-2.4865	0.00845519	Short-term_x000D_ heat stress tolerance
F1_2018	2022	Short	LL	-2.47392	0.00822026	Short-term_x000D_ heat stress tolerance
F1_2018	2022	Short	LL	-2.46134	0.00804436	Short-term_x000D_ heat stress tolerance
F1_2018	2022	Short	LL	-2.44876	0.00792903	Short-term_x000D_ heat stress tolerance
F1_2018	2022	Short	LL	-2.43618	0.00790087	Short-term_x000D_ heat stress tolerance
F1_2018	2022	Short	LL	-2.4236	0.00793392	Short-term_x000D_ heat stress tolerance
F1_2018	2022	Short	LL	-2.41103	0.0080284	Short-term_x000D_ heat stress tolerance
F1_2018	2022	Short	LL	-2.39845	0.00818452	Short-term_x000D_ heat stress tolerance
F1_2018	2022	Short	LL	-2.38587	0.00842568	Short-term_x000D_ heat stress tolerance
F1_2018	2022	Short	LL	-2.37329	0.00873339	Short-term_x000D_ heat stress tolerance
F1_2018	2022	Short	LL	-2.36071	0.00910269	Short-term_x000D_ heat stress tolerance
F1_2018	2022	Short	LL	-2.34813	0.0095334	Short-term_x000D_ heat stress tolerance
F1_2018	2022	Short	LL	-2.33555	0.0100424	Short-term_x000D_ heat stress tolerance
F1_2018	2022	Short	LL	-2.32298	0.010622	Short-term_x000D_ heat stress tolerance
F1_2018	2022	Short	LL	-2.3104	0.0112611	Short-term_x000D_ heat stress tolerance
F1_2018	2022	Short	LL	-2.29782	0.0119593	Short-term_x000D_ heat stress tolerance
F1_2018	2022	Short	LL	-2.28524	0.0127267	Short-term_x000D_ heat stress tolerance
F1_2018	2022	Short	LL	-2.27266	0.0135657	Short-term_x000D_ heat stress tolerance
F1_2018	2022	Short	LL	-2.26008	0.0144599	Short-term_x000D_ heat stress tolerance
F1_2018	2022	Short	LL	-2.24751	0.0154085	Short-term_x000D_ heat stress tolerance
F1_2018	2022	Short	LL	-2.23493	0.0164152	Short-term_x000D_ heat stress tolerance
F1_2018	2022	Short	LL	-2.22235	0.0174909	Short-term_x000D_ heat stress tolerance
F1_2018	2022	Short	LL	-2.20977	0.0186152	Short-term_x000D_ heat stress tolerance
F1_2018	2022	Short	LL	-2.19719	0.0197868	Short-term_x000D_ heat stress tolerance
F1_2018	2022	Short	LL	-2.18461	0.0210046	Short-term_x000D_ heat stress tolerance
F1_2018	2022	Short	LL	-2.17204	0.0222846	Short-term_x000D_ heat stress tolerance
F1_2018	2022	Short	LL	-2.15946	0.0236049	Short-term_x000D_ heat stress tolerance
F1_2018	2022	Short	LL	-2.14688	0.0249639	Short-term_x000D_ heat stress tolerance
F1_2018	2022	Short	LL	-2.1343	0.0263599	Short-term_x000D_ heat stress tolerance
F1_2018	2022	Short	LL	-2.12172	0.0278029	Short-term_x000D_ heat stress tolerance
F1_2018	2022	Short	LL	-2.10914	0.0292801	Short-term_x000D_ heat stress tolerance
F1_2018	2022	Short	LL	-2.09657	0.0307871	Short-term_x000D_ heat stress tolerance
F1_2018	2022	Short	LL	-2.08399	0.0323224	Short-term_x000D_ heat stress tolerance
F1_2018	2022	Short	LL	-2.07141	0.0338912	Short-term_x000D_ heat stress tolerance
F1_2018	2022	Short	LL	-2.05883	0.0354882	Short-term_x000D_ heat stress tolerance
F1_2018	2022	Short	LL	-2.04625	0.0371079	Short-term_x000D_ heat stress tolerance
F1_2018	2022	Short	LL	-2.03367	0.0387492	Short-term_x000D_ heat stress tolerance
F1_2018	2022	Short	LL	-2.0211	0.0404148	Short-term_x000D_ heat stress tolerance
F1_2018	2022	Short	LL	-2.00852	0.042105	Short-term_x000D_ heat stress tolerance
F1_2018	2022	Short	LL	-1.99594	0.0438142	Short-term_x000D_ heat stress tolerance
F1_2018	2022	Short	LL	-1.98336	0.0455421	Short-term_x000D_ heat stress tolerance
F1_2018	2022	Short	LL	-1.97078	0.0472902	Short-term_x000D_ heat stress tolerance
F1_2018	2022	Short	LL	-1.9582	0.0490642	Short-term_x000D_ heat stress tolerance
F1_2018	2022	Short	LL	-1.94562	0.0508579	Short-term_x000D_ heat stress tolerance
F1_2018	2022	Short	LL	-1.93305	0.0526719	Short-term_x000D_ heat stress tolerance
F1_2018	2022	Short	LL	-1.92047	0.0545068	Short-term_x000D_ heat stress tolerance
F1_2018	2022	Short	LL	-1.90789	0.0563746	Short-term_x000D_ heat stress tolerance
F1_2018	2022	Short	LL	-1.89531	0.0582669	Short-term_x000D_ heat stress tolerance
F1_2018	2022	Short	LL	-1.88273	0.060185	Short-term_x000D_ heat stress tolerance
F1_2018	2022	Short	LL	-1.87015	0.0621299	Short-term_x000D_ heat stress tolerance
F1_2018	2022	Short	LL	-1.85758	0.0641142	Short-term_x000D_ heat stress tolerance
F1_2018	2022	Short	LL	-1.845	0.0661327	Short-term_x000D_ heat stress tolerance
F1_2018	2022	Short	LL	-1.83242	0.0681839	Short-term_x000D_ heat stress tolerance
F1_2018	2022	Short	LL	-1.81984	0.0702689	Short-term_x000D_ heat stress tolerance
F1_2018	2022	Short	LL	-1.80726	0.0723989	Short-term_x000D_ heat stress tolerance
F1_2018	2022	Short	LL	-1.79468	0.0745729	Short-term_x000D_ heat stress tolerance
F1_2018	2022	Short	LL	-1.78211	0.076785	Short-term_x000D_ heat stress tolerance
F1_2018	2022	Short	LL	-1.76953	0.0790357	Short-term_x000D_ heat stress tolerance
F1_2018	2022	Short	LL	-1.75695	0.0813323	Short-term_x000D_ heat stress tolerance
F1_2018	2022	Short	LL	-1.74437	0.0836791	Short-term_x000D_ heat stress tolerance
F1_2018	2022	Short	LL	-1.73179	0.0860646	Short-term_x000D_ heat stress tolerance
F1_2018	2022	Short	LL	-1.71921	0.0884882	Short-term_x000D_ heat stress tolerance
F1_2018	2022	Short	LL	-1.70664	0.0909524	Short-term_x000D_ heat stress tolerance
F1_2018	2022	Short	LL	-1.69406	0.0934651	Short-term_x000D_ heat stress tolerance
F1_2018	2022	Short	LL	-1.68148	0.0960108	Short-term_x000D_ heat stress tolerance
F1_2018	2022	Short	LL	-1.6689	0.0985876	Short-term_x000D_ heat stress tolerance
F1_2018	2022	Short	LL	-1.65632	0.101194	Short-term_x000D_ heat stress tolerance
F1_2018	2022	Short	LL	-1.64374	0.103837	Short-term_x000D_ heat stress tolerance
F1_2018	2022	Short	LL	-1.63117	0.106501	Short-term_x000D_ heat stress tolerance
F1_2018	2022	Short	LL	-1.61859	0.109183	Short-term_x000D_ heat stress tolerance
F1_2018	2022	Short	LL	-1.60601	0.111881	Short-term_x000D_ heat stress tolerance
F1_2018	2022	Short	LL	-1.59343	0.114594	Short-term_x000D_ heat stress tolerance
F1_2018	2022	Short	LL	-1.58085	0.117314	Short-term_x000D_ heat stress tolerance
F1_2018	2022	Short	LL	-1.56827	0.120035	Short-term_x000D_ heat stress tolerance
F1_2018	2022	Short	LL	-1.55569	0.122757	Short-term_x000D_ heat stress tolerance
F1_2018	2022	Short	LL	-1.54312	0.125473	Short-term_x000D_ heat stress tolerance
F1_2018	2022	Short	LL	-1.53054	0.128179	Short-term_x000D_ heat stress tolerance
F1_2018	2022	Short	LL	-1.51796	0.130872	Short-term_x000D_ heat stress tolerance
F1_2018	2022	Short	LL	-1.50538	0.133552	Short-term_x000D_ heat stress tolerance
F1_2018	2022	Short	LL	-1.4928	0.136213	Short-term_x000D_ heat stress tolerance
F1_2018	2022	Short	LL	-1.48022	0.13885	Short-term_x000D_ heat stress tolerance
F1_2018	2022	Short	LL	-1.46765	0.141466	Short-term_x000D_ heat stress tolerance
F1_2018	2022	Short	LL	-1.45507	0.144062	Short-term_x000D_ heat stress tolerance
F1_2018	2022	Short	LL	-1.44249	0.146636	Short-term_x000D_ heat stress tolerance
F1_2018	2022	Short	LL	-1.42991	0.149182	Short-term_x000D_ heat stress tolerance
F1_2018	2022	Short	LL	-1.41733	0.151709	Short-term_x000D_ heat stress tolerance
F1_2018	2022	Short	LL	-1.40475	0.154219	Short-term_x000D_ heat stress tolerance
F1_2018	2022	Short	LL	-1.39218	0.156714	Short-term_x000D_ heat stress tolerance
F1_2018	2022	Short	LL	-1.3796	0.159193	Short-term_x000D_ heat stress tolerance
F1_2018	2022	Short	LL	-1.36702	0.161666	Short-term_x000D_ heat stress tolerance
F1_2018	2022	Short	LL	-1.35444	0.164137	Short-term_x000D_ heat stress tolerance
F1_2018	2022	Short	LL	-1.34186	0.16661	Short-term_x000D_ heat stress tolerance
F1_2018	2022	Short	LL	-1.32928	0.169093	Short-term_x000D_ heat stress tolerance
F1_2018	2022	Short	LL	-1.31671	0.171595	Short-term_x000D_ heat stress tolerance
F1_2018	2022	Short	LL	-1.30413	0.174119	Short-term_x000D_ heat stress tolerance
F1_2018	2022	Short	LL	-1.29155	0.176671	Short-term_x000D_ heat stress tolerance
F1_2018	2022	Short	LL	-1.27897	0.179268	Short-term_x000D_ heat stress tolerance
F1_2018	2022	Short	LL	-1.26639	0.18192	Short-term_x000D_ heat stress tolerance
F1_2018	2022	Short	LL	-1.25381	0.184627	Short-term_x000D_ heat stress tolerance
F1_2018	2022	Short	LL	-1.24124	0.187394	Short-term_x000D_ heat stress tolerance
F1_2018	2022	Short	LL	-1.22866	0.19024	Short-term_x000D_ heat stress tolerance
F1_2018	2022	Short	LL	-1.21608	0.193188	Short-term_x000D_ heat stress tolerance
F1_2018	2022	Short	LL	-1.2035	0.196224	Short-term_x000D_ heat stress tolerance
F1_2018	2022	Short	LL	-1.19092	0.199355	Short-term_x000D_ heat stress tolerance
F1_2018	2022	Short	LL	-1.17834	0.202594	Short-term_x000D_ heat stress tolerance
F1_2018	2022	Short	LL	-1.16576	0.205986	Short-term_x000D_ heat stress tolerance
F1_2018	2022	Short	LL	-1.15319	0.209499	Short-term_x000D_ heat stress tolerance
F1_2018	2022	Short	LL	-1.14061	0.213138	Short-term_x000D_ heat stress tolerance
F1_2018	2022	Short	LL	-1.12803	0.216906	Short-term_x000D_ heat stress tolerance
F1_2018	2022	Short	LL	-1.11545	0.220872	Short-term_x000D_ heat stress tolerance
F1_2018	2022	Short	LL	-1.10287	0.224988	Short-term_x000D_ heat stress tolerance
F1_2018	2022	Short	LL	-1.09029	0.229253	Short-term_x000D_ heat stress tolerance
F1_2018	2022	Short	LL	-1.07772	0.23367	Short-term_x000D_ heat stress tolerance
F1_2018	2022	Short	LL	-1.06514	0.238297	Short-term_x000D_ heat stress tolerance
F1_2018	2022	Short	LL	-1.05256	0.243104	Short-term_x000D_ heat stress tolerance
F1_2018	2022	Short	LL	-1.03998	0.248074	Short-term_x000D_ heat stress tolerance
F1_2018	2022	Short	LL	-1.0274	0.253208	Short-term_x000D_ heat stress tolerance
F1_2018	2022	Short	LL	-1.01482	0.258546	Short-term_x000D_ heat stress tolerance
F1_2018	2022	Short	LL	-1.00225	0.264084	Short-term_x000D_ heat stress tolerance
F1_2018	2022	Short	LL	-0.989668	0.269785	Short-term_x000D_ heat stress tolerance
F1_2018	2022	Short	LL	-0.977089	0.275648	Short-term_x000D_ heat stress tolerance
F1_2018	2022	Short	LL	-0.964511	0.281694	Short-term_x000D_ heat stress tolerance
F1_2018	2022	Short	LL	-0.951932	0.287942	Short-term_x000D_ heat stress tolerance
F1_2018	2022	Short	LL	-0.939354	0.294339	Short-term_x000D_ heat stress tolerance
F1_2018	2022	Short	LL	-0.926776	0.300881	Short-term_x000D_ heat stress tolerance
F1_2018	2022	Short	LL	-0.914197	0.307572	Short-term_x000D_ heat stress tolerance
F1_2018	2022	Short	LL	-0.901619	0.314444	Short-term_x000D_ heat stress tolerance
F1_2018	2022	Short	LL	-0.88904	0.321436	Short-term_x000D_ heat stress tolerance
F1_2018	2022	Short	LL	-0.876462	0.328542	Short-term_x000D_ heat stress tolerance
F1_2018	2022	Short	LL	-0.863884	0.335754	Short-term_x000D_ heat stress tolerance
F1_2018	2022	Short	LL	-0.851305	0.343097	Short-term_x000D_ heat stress tolerance
F1_2018	2022	Short	LL	-0.838727	0.350519	Short-term_x000D_ heat stress tolerance
F1_2018	2022	Short	LL	-0.826149	0.358008	Short-term_x000D_ heat stress tolerance
F1_2018	2022	Short	LL	-0.81357	0.365556	Short-term_x000D_ heat stress tolerance
F1_2018	2022	Short	LL	-0.800992	0.373159	Short-term_x000D_ heat stress tolerance
F1_2018	2022	Short	LL	-0.788413	0.380788	Short-term_x000D_ heat stress tolerance
F1_2018	2022	Short	LL	-0.775835	0.388427	Short-term_x000D_ heat stress tolerance
F1_2018	2022	Short	LL	-0.763257	0.396064	Short-term_x000D_ heat stress tolerance
F1_2018	2022	Short	LL	-0.750678	0.40368	Short-term_x000D_ heat stress tolerance
F1_2018	2022	Short	LL	-0.7381	0.411249	Short-term_x000D_ heat stress tolerance
F1_2018	2022	Short	LL	-0.725521	0.418763	Short-term_x000D_ heat stress tolerance
F1_2018	2022	Short	LL	-0.712943	0.426211	Short-term_x000D_ heat stress tolerance
F1_2018	2022	Short	LL	-0.700365	0.433567	Short-term_x000D_ heat stress tolerance
F1_2018	2022	Short	LL	-0.687786	0.440788	Short-term_x000D_ heat stress tolerance
F1_2018	2022	Short	LL	-0.675208	0.44789	Short-term_x000D_ heat stress tolerance
F1_2018	2022	Short	LL	-0.66263	0.45486	Short-term_x000D_ heat stress tolerance
F1_2018	2022	Short	LL	-0.650051	0.461681	Short-term_x000D_ heat stress tolerance
F1_2018	2022	Short	LL	-0.637473	0.468274	Short-term_x000D_ heat stress tolerance
F1_2018	2022	Short	LL	-0.624894	0.474689	Short-term_x000D_ heat stress tolerance
F1_2018	2022	Short	LL	-0.612316	0.480916	Short-term_x000D_ heat stress tolerance
F1_2018	2022	Short	LL	-0.599738	0.486947	Short-term_x000D_ heat stress tolerance
F1_2018	2022	Short	LL	-0.587159	0.492681	Short-term_x000D_ heat stress tolerance
F1_2018	2022	Short	LL	-0.574581	0.498183	Short-term_x000D_ heat stress tolerance
F1_2018	2022	Short	LL	-0.562002	0.503456	Short-term_x000D_ heat stress tolerance
F1_2018	2022	Short	LL	-0.549424	0.508495	Short-term_x000D_ heat stress tolerance
F1_2018	2022	Short	LL	-0.536846	0.513215	Short-term_x000D_ heat stress tolerance
F1_2018	2022	Short	LL	-0.524267	0.517656	Short-term_x000D_ heat stress tolerance
F1_2018	2022	Short	LL	-0.511689	0.521847	Short-term_x000D_ heat stress tolerance
F1_2018	2022	Short	LL	-0.499111	0.525788	Short-term_x000D_ heat stress tolerance
F1_2018	2022	Short	LL	-0.486532	0.529423	Short-term_x000D_ heat stress tolerance
F1_2018	2022	Short	LL	-0.473954	0.532754	Short-term_x000D_ heat stress tolerance
F1_2018	2022	Short	LL	-0.461375	0.535842	Short-term_x000D_ heat stress tolerance
F1_2018	2022	Short	LL	-0.448797	0.538689	Short-term_x000D_ heat stress tolerance
F1_2018	2022	Short	LL	-0.436219	0.541271	Short-term_x000D_ heat stress tolerance
F1_2018	2022	Short	LL	-0.42364	0.543557	Short-term_x000D_ heat stress tolerance
F1_2018	2022	Short	LL	-0.411062	0.545631	Short-term_x000D_ heat stress tolerance
F1_2018	2022	Short	LL	-0.398483	0.5475	Short-term_x000D_ heat stress tolerance
F1_2018	2022	Short	LL	-0.385905	0.549165	Short-term_x000D_ heat stress tolerance
F1_2018	2022	Short	LL	-0.373327	0.550578	Short-term_x000D_ heat stress tolerance
F1_2018	2022	Short	LL	-0.360748	0.551831	Short-term_x000D_ heat stress tolerance
F1_2018	2022	Short	LL	-0.34817	0.552936	Short-term_x000D_ heat stress tolerance
F1_2018	2022	Short	LL	-0.335591	0.553902	Short-term_x000D_ heat stress tolerance
F1_2018	2022	Short	LL	-0.323013	0.554704	Short-term_x000D_ heat stress tolerance
F1_2018	2022	Short	LL	-0.310435	0.555405	Short-term_x000D_ heat stress tolerance
F1_2018	2022	Short	LL	-0.297856	0.556025	Short-term_x000D_ heat stress tolerance
F1_2018	2022	Short	LL	-0.285278	0.556575	Short-term_x000D_ heat stress tolerance
F1_2018	2022	Short	LL	-0.2727	0.557058	Short-term_x000D_ heat stress tolerance
F1_2018	2022	Short	LL	-0.260121	0.557507	Short-term_x000D_ heat stress tolerance
F1_2018	2022	Short	LL	-0.247543	0.557941	Short-term_x000D_ heat stress tolerance
F1_2018	2022	Short	LL	-0.234964	0.558369	Short-term_x000D_ heat stress tolerance
F1_2018	2022	Short	LL	-0.222386	0.558807	Short-term_x000D_ heat stress tolerance
F1_2018	2022	Short	LL	-0.209808	0.559277	Short-term_x000D_ heat stress tolerance
F1_2018	2022	Short	LL	-0.197229	0.559781	Short-term_x000D_ heat stress tolerance
F1_2018	2022	Short	LL	-0.184651	0.560327	Short-term_x000D_ heat stress tolerance
F1_2018	2022	Short	LL	-0.172072	0.560927	Short-term_x000D_ heat stress tolerance
F1_2018	2022	Short	LL	-0.159494	0.561601	Short-term_x000D_ heat stress tolerance
F1_2018	2022	Short	LL	-0.146916	0.562333	Short-term_x000D_ heat stress tolerance
F1_2018	2022	Short	LL	-0.134337	0.563124	Short-term_x000D_ heat stress tolerance
F1_2018	2022	Short	LL	-0.121759	0.563974	Short-term_x000D_ heat stress tolerance
F1_2018	2022	Short	LL	-0.109181	0.5649	Short-term_x000D_ heat stress tolerance
F1_2018	2022	Short	LL	-0.0966022	0.56587	Short-term_x000D_ heat stress tolerance
F1_2018	2022	Short	LL	-0.0840238	0.566877	Short-term_x000D_ heat stress tolerance
F1_2018	2022	Short	LL	-0.0714454	0.567914	Short-term_x000D_ heat stress tolerance
F1_2018	2022	Short	LL	-0.058867	0.568971	Short-term_x000D_ heat stress tolerance
F1_2018	2022	Short	LL	-0.0462886	0.570019	Short-term_x000D_ heat stress tolerance
F1_2018	2022	Short	LL	-0.0337103	0.571045	Short-term_x000D_ heat stress tolerance
F1_2018	2022	Short	LL	-0.0211319	0.572035	Short-term_x000D_ heat stress tolerance
F1_2018	2022	Short	LL	-0.00855348	0.572948	Short-term_x000D_ heat stress tolerance
F1_2018	2022	Short	LL	0.0040249	0.573756	Short-term_x000D_ heat stress tolerance
F1_2018	2022	Short	LL	0.0166033	0.574451	Short-term_x000D_ heat stress tolerance
F1_2018	2022	Short	LL	0.0291817	0.575016	Short-term_x000D_ heat stress tolerance
F1_2018	2022	Short	LL	0.0417601	0.57539	Short-term_x000D_ heat stress tolerance
F1_2018	2022	Short	LL	0.0543384	0.575525	Short-term_x000D_ heat stress tolerance
F1_2018	2022	Short	LL	0.0669168	0.575441	Short-term_x000D_ heat stress tolerance
F1_2018	2022	Short	LL	0.0794952	0.575117	Short-term_x000D_ heat stress tolerance
F1_2018	2022	Short	LL	0.0920736	0.5745	Short-term_x000D_ heat stress tolerance
F1_2018	2022	Short	LL	0.104652	0.573488	Short-term_x000D_ heat stress tolerance
F1_2018	2022	Short	LL	0.11723	0.572151	Short-term_x000D_ heat stress tolerance
F1_2018	2022	Short	LL	0.129809	0.570475	Short-term_x000D_ heat stress tolerance
F1_2018	2022	Short	LL	0.142387	0.568432	Short-term_x000D_ heat stress tolerance
F1_2018	2022	Short	LL	0.154966	0.565842	Short-term_x000D_ heat stress tolerance
F1_2018	2022	Short	LL	0.167544	0.562848	Short-term_x000D_ heat stress tolerance
F1_2018	2022	Short	LL	0.180122	0.559438	Short-term_x000D_ heat stress tolerance
F1_2018	2022	Short	LL	0.192701	0.555604	Short-term_x000D_ heat stress tolerance
F1_2018	2022	Short	LL	0.205279	0.551164	Short-term_x000D_ heat stress tolerance
F1_2018	2022	Short	LL	0.217857	0.546248	Short-term_x000D_ heat stress tolerance
F1_2018	2022	Short	LL	0.230436	0.540885	Short-term_x000D_ heat stress tolerance
F1_2018	2022	Short	LL	0.243014	0.535073	Short-term_x000D_ heat stress tolerance
F1_2018	2022	Short	LL	0.255593	0.528682	Short-term_x000D_ heat stress tolerance
F1_2018	2022	Short	LL	0.268171	0.521781	Short-term_x000D_ heat stress tolerance
F1_2018	2022	Short	LL	0.280749	0.514448	Short-term_x000D_ heat stress tolerance
F1_2018	2022	Short	LL	0.293328	0.506692	Short-term_x000D_ heat stress tolerance
F1_2018	2022	Short	LL	0.305906	0.498442	Short-term_x000D_ heat stress tolerance
F1_2018	2022	Short	LL	0.318485	0.489706	Short-term_x000D_ heat stress tolerance
F1_2018	2022	Short	LL	0.331063	0.480602	Short-term_x000D_ heat stress tolerance
F1_2018	2022	Short	LL	0.343641	0.471146	Short-term_x000D_ heat stress tolerance
F1_2018	2022	Short	LL	0.35622	0.461321	Short-term_x000D_ heat stress tolerance
F1_2018	2022	Short	LL	0.368798	0.451093	Short-term_x000D_ heat stress tolerance
F1_2018	2022	Short	LL	0.381376	0.440599	Short-term_x000D_ heat stress tolerance
F1_2018	2022	Short	LL	0.393955	0.429857	Short-term_x000D_ heat stress tolerance
F1_2018	2022	Short	LL	0.406533	0.418887	Short-term_x000D_ heat stress tolerance
F1_2018	2022	Short	LL	0.419112	0.40765	Short-term_x000D_ heat stress tolerance
F1_2018	2022	Short	LL	0.43169	0.396267	Short-term_x000D_ heat stress tolerance
F1_2018	2022	Short	LL	0.444268	0.384761	Short-term_x000D_ heat stress tolerance
F1_2018	2022	Short	LL	0.456847	0.373153	Short-term_x000D_ heat stress tolerance
F1_2018	2022	Short	LL	0.469425	0.361456	Short-term_x000D_ heat stress tolerance
F1_2018	2022	Short	LL	0.482004	0.349732	Short-term_x000D_ heat stress tolerance
F1_2018	2022	Short	LL	0.494582	0.338007	Short-term_x000D_ heat stress tolerance
F1_2018	2022	Short	LL	0.50716	0.326301	Short-term_x000D_ heat stress tolerance
F1_2018	2022	Short	LL	0.519739	0.314656	Short-term_x000D_ heat stress tolerance
F1_2018	2022	Short	LL	0.532317	0.303108	Short-term_x000D_ heat stress tolerance
F1_2018	2022	Short	LL	0.544895	0.291664	Short-term_x000D_ heat stress tolerance
F1_2018	2022	Short	LL	0.557474	0.28034	Short-term_x000D_ heat stress tolerance
F1_2018	2022	Short	LL	0.570052	0.269185	Short-term_x000D_ heat stress tolerance
F1_2018	2022	Short	LL	0.582631	0.258239	Short-term_x000D_ heat stress tolerance
F1_2018	2022	Short	LL	0.595209	0.247476	Short-term_x000D_ heat stress tolerance
F1_2018	2022	Short	LL	0.607787	0.236907	Short-term_x000D_ heat stress tolerance
F1_2018	2022	Short	LL	0.620366	0.226566	Short-term_x000D_ heat stress tolerance
F1_2018	2022	Short	LL	0.632944	0.216525	Short-term_x000D_ heat stress tolerance
F1_2018	2022	Short	LL	0.645523	0.206717	Short-term_x000D_ heat stress tolerance
F1_2018	2022	Short	LL	0.658101	0.197147	Short-term_x000D_ heat stress tolerance
F1_2018	2022	Short	LL	0.670679	0.187823	Short-term_x000D_ heat stress tolerance
F1_2018	2022	Short	LL	0.683258	0.178861	Short-term_x000D_ heat stress tolerance
F1_2018	2022	Short	LL	0.695836	0.170153	Short-term_x000D_ heat stress tolerance
F1_2018	2022	Short	LL	0.708414	0.161701	Short-term_x000D_ heat stress tolerance
F1_2018	2022	Short	LL	0.720993	0.153505	Short-term_x000D_ heat stress tolerance
F1_2018	2022	Short	LL	0.733571	0.145662	Short-term_x000D_ heat stress tolerance
F1_2018	2022	Short	LL	0.74615	0.138094	Short-term_x000D_ heat stress tolerance
F1_2018	2022	Short	LL	0.758728	0.130779	Short-term_x000D_ heat stress tolerance
F1_2018	2022	Short	LL	0.771306	0.123715	Short-term_x000D_ heat stress tolerance
F1_2018	2022	Short	LL	0.783885	0.116967	Short-term_x000D_ heat stress tolerance
F1_2018	2022	Short	LL	0.796463	0.110504	Short-term_x000D_ heat stress tolerance
F1_2018	2022	Short	LL	0.809042	0.104277	Short-term_x000D_ heat stress tolerance
F1_2018	2022	Short	LL	0.82162	0.0982846	Short-term_x000D_ heat stress tolerance
F1_2018	2022	Short	LL	0.834198	0.0925635	Short-term_x000D_ heat stress tolerance
F1_2018	2022	Short	LL	0.846777	0.0871235	Short-term_x000D_ heat stress tolerance
F1_2018	2022	Short	LL	0.859355	0.0818992	Short-term_x000D_ heat stress tolerance
F1_2018	2022	Short	LL	0.871933	0.0768865	Short-term_x000D_ heat stress tolerance
F1_2018	2022	Short	LL	0.884512	0.0721002	Short-term_x000D_ heat stress tolerance
F1_2018	2022	Short	LL	0.89709	0.0675849	Short-term_x000D_ heat stress tolerance
F1_2018	2022	Short	LL	0.909669	0.0632621	Short-term_x000D_ heat stress tolerance
F1_2018	2022	Short	LL	0.922247	0.0591278	Short-term_x000D_ heat stress tolerance
F1_2018	2022	Short	LL	0.934825	0.0551783	Short-term_x000D_ heat stress tolerance
F1_2018	2022	Short	LL	0.947404	0.0514859	Short-term_x000D_ heat stress tolerance
F1_2018	2022	Short	LL	0.959982	0.0479636	Short-term_x000D_ heat stress tolerance
F1_2018	2022	Short	LL	0.972561	0.0446075	Short-term_x000D_ heat stress tolerance
F1_2018	2022	Short	LL	0.985139	0.0414137	Short-term_x000D_ heat stress tolerance
F1_2018	2022	Short	LL	0.997717	0.0384328	Short-term_x000D_ heat stress tolerance
F1_2018	2022	Short	LL	1.0103	0.0356148	Short-term_x000D_ heat stress tolerance
F1_2018	2022	Short	LL	1.02287	0.0329421	Short-term_x000D_ heat stress tolerance
F1_2018	2022	Short	LL	1.03545	0.030411	Short-term_x000D_ heat stress tolerance
F1_2018	2022	Short	LL	1.04803	0.0280533	Short-term_x000D_ heat stress tolerance
F1_2018	2022	Short	LL	1.06061	0.0258493	Short-term_x000D_ heat stress tolerance
F1_2018	2022	Short	LL	1.07319	0.0237708	Short-term_x000D_ heat stress tolerance
F1_2018	2022	Short	LL	1.08577	0.0218145	Short-term_x000D_ heat stress tolerance
F1_2018	2022	Short	LL	1.09834	0.0199967	Short-term_x000D_ heat stress tolerance
F1_2018	2022	Short	LL	1.11092	0.0183213	Short-term_x000D_ heat stress tolerance
F1_2018	2022	Short	LL	1.1235	0.0167527	Short-term_x000D_ heat stress tolerance
F1_2018	2022	Short	LL	1.13608	0.0152877	Short-term_x000D_ heat stress tolerance
F1_2018	2022	Short	LL	1.14866	0.0139313	Short-term_x000D_ heat stress tolerance
F1_2018	2022	Short	LL	1.16124	0.012704	Short-term_x000D_ heat stress tolerance
F1_2018	2022	Short	LL	1.17381	0.0115662	Short-term_x000D_ heat stress tolerance
F1_2018	2022	Short	LL	1.18639	0.010515	Short-term_x000D_ heat stress tolerance
F1_2018	2022	Short	LL	1.19897	0.00954762	Short-term_x000D_ heat stress tolerance
F1_2018	2022	Short	LL	1.21155	0.00869435	Short-term_x000D_ heat stress tolerance
F1_2018	2022	Short	LL	1.22413	0.00791575	Short-term_x000D_ heat stress tolerance
F1_2018	2022	Short	LL	1.23671	0.00720891	Short-term_x000D_ heat stress tolerance
F1_2018	2022	Short	LL	1.24929	0.00657147	Short-term_x000D_ heat stress tolerance
F1_2018	2022	Short	LL	1.26186	0.00602309	Short-term_x000D_ heat stress tolerance
F1_2018	2022	Short	LL	1.27444	0.00554284	Short-term_x000D_ heat stress tolerance
F1_2018	2022	Short	LL	1.28702	0.00512242	Short-term_x000D_ heat stress tolerance
F1_2018	2022	Short	LL	1.2996	0.00476006	Short-term_x000D_ heat stress tolerance
F1_2018	2022	Short	LL	1.31218	0.00446791	Short-term_x000D_ heat stress tolerance
F1_2018	2022	Short	LL	1.32476	0.00423887	Short-term_x000D_ heat stress tolerance
F1_2018	2022	Short	LL	1.33733	0.00406112	Short-term_x000D_ heat stress tolerance
F1_2018	2022	Short	LL	1.34991	0.00393354	Short-term_x000D_ heat stress tolerance
F1_2018	2022	Short	LL	1.36249	0.00386302	Short-term_x000D_ heat stress tolerance
F1_2018	2022	Short	LL	1.37507	0.00385309	Short-term_x000D_ heat stress tolerance
F1_2018	2022	Short	LL	1.38765	0.00388928	Short-term_x000D_ heat stress tolerance
F1_2018	2022	Short	LL	1.40023	0.00397101	Short-term_x000D_ heat stress tolerance
F1_2018	2022	Short	LL	1.4128	0.00410113	Short-term_x000D_ heat stress tolerance
F1_2018	2022	Short	LL	1.42538	0.00429198	Short-term_x000D_ heat stress tolerance
F1_2018	2022	Short	LL	1.43796	0.00452642	Short-term_x000D_ heat stress tolerance
F1_2018	2022	Short	LL	1.45054	0.00480419	Short-term_x000D_ heat stress tolerance
F1_2018	2022	Short	LL	1.46312	0.00512502	Short-term_x000D_ heat stress tolerance
F1_2018	2022	Short	LL	1.4757	0.00550727	Short-term_x000D_ heat stress tolerance
F1_2018	2022	Short	LL	1.48827	0.00593241	Short-term_x000D_ heat stress tolerance
F1_2018	2022	Short	LL	1.50085	0.00639957	Short-term_x000D_ heat stress tolerance
F1_2018	2022	Short	LL	1.51343	0.00690846	Short-term_x000D_ heat stress tolerance
F1_2018	2022	Short	LL	1.52601	0.00747283	Short-term_x000D_ heat stress tolerance
F1_2018	2022	Short	LL	1.53859	0.0080819	Short-term_x000D_ heat stress tolerance
F1_2018	2022	Short	LL	1.55117	0.00873063	Short-term_x000D_ heat stress tolerance
F1_2018	2022	Short	LL	1.56374	0.00941834	Short-term_x000D_ heat stress tolerance
F1_2018	2022	Short	LL	1.57632	0.0101535	Short-term_x000D_ heat stress tolerance
F1_2018	2022	Short	LL	1.5889	0.0109319	Short-term_x000D_ heat stress tolerance
F1_2018	2022	Short	LL	1.60148	0.0117445	Short-term_x000D_ heat stress tolerance
F1_2018	2022	Short	LL	1.61406	0.0125901	Short-term_x000D_ heat stress tolerance
F1_2018	2022	Short	LL	1.62664	0.0134715	Short-term_x000D_ heat stress tolerance
F1_2018	2022	Short	LL	1.63921	0.0143887	Short-term_x000D_ heat stress tolerance
F1_2018	2022	Short	LL	1.65179	0.0153303	Short-term_x000D_ heat stress tolerance
F1_2018	2022	Short	LL	1.66437	0.0162939	Short-term_x000D_ heat stress tolerance
F1_2018	2022	Short	LL	1.67695	0.0172783	Short-term_x000D_ heat stress tolerance
F1_2018	2022	Short	LL	1.68953	0.0182827	Short-term_x000D_ heat stress tolerance
F1_2018	2022	Short	LL	1.70211	0.0192966	Short-term_x000D_ heat stress tolerance
F1_2018	2022	Short	LL	1.71469	0.0203167	Short-term_x000D_ heat stress tolerance
F1_2018	2022	Short	LL	1.72726	0.0213399	Short-term_x000D_ heat stress tolerance
F1_2018	2022	Short	LL	1.73984	0.0223586	Short-term_x000D_ heat stress tolerance
F1_2018	2022	Short	LL	1.75242	0.0233674	Short-term_x000D_ heat stress tolerance
F1_2018	2022	Short	LL	1.765	0.0243627	Short-term_x000D_ heat stress tolerance
F1_2018	2022	Short	LL	1.77758	0.0253406	Short-term_x000D_ heat stress tolerance
F1_2018	2022	Short	LL	1.79016	0.0262871	Short-term_x000D_ heat stress tolerance
F1_2018	2022	Short	LL	1.80273	0.0271996	Short-term_x000D_ heat stress tolerance
F1_2018	2022	Short	LL	1.81531	0.0280771	Short-term_x000D_ heat stress tolerance
F1_2018	2022	Short	LL	1.82789	0.0289158	Short-term_x000D_ heat stress tolerance
F1_2018	2022	Short	LL	1.84047	0.0296996	Short-term_x000D_ heat stress tolerance
F1_2018	2022	Short	LL	1.85305	0.0304226	Short-term_x000D_ heat stress tolerance
F1_2018	2022	Short	LL	1.86563	0.0310908	Short-term_x000D_ heat stress tolerance
F1_2018	2022	Short	LL	1.8782	0.031701	Short-term_x000D_ heat stress tolerance
F1_2018	2022	Short	LL	1.89078	0.0322402	Short-term_x000D_ heat stress tolerance
F1_2018	2022	Short	LL	1.90336	0.0326933	Short-term_x000D_ heat stress tolerance
F1_2018	2022	Short	LL	1.91594	0.033077	Short-term_x000D_ heat stress tolerance
F1_2018	2022	Short	LL	1.92852	0.0333894	Short-term_x000D_ heat stress tolerance
F1_2018	2022	Short	LL	1.9411	0.0336242	Short-term_x000D_ heat stress tolerance
F1_2018	2022	Short	LL	1.95367	0.0337543	Short-term_x000D_ heat stress tolerance
F1_2018	2022	Short	LL	1.96625	0.0338083	Short-term_x000D_ heat stress tolerance
F1_2018	2022	Short	LL	1.97883	0.0337859	Short-term_x000D_ heat stress tolerance
F1_2018	2022	Short	LL	1.99141	0.0336872	Short-term_x000D_ heat stress tolerance
F1_2018	2022	Short	LL	2.00399	0.0334809	Short-term_x000D_ heat stress tolerance
F1_2018	2022	Short	LL	2.01657	0.0331986	Short-term_x000D_ heat stress tolerance
F1_2018	2022	Short	LL	2.02914	0.0328442	Short-term_x000D_ heat stress tolerance
F1_2018	2022	Short	LL	2.04172	0.0324192	Short-term_x000D_ heat stress tolerance
F1_2018	2022	Short	LL	2.0543	0.0319046	Short-term_x000D_ heat stress tolerance
F1_2018	2022	Short	LL	2.06688	0.0313193	Short-term_x000D_ heat stress tolerance
F1_2018	2022	Short	LL	2.07946	0.0306745	Short-term_x000D_ heat stress tolerance
F1_2018	2022	Short	LL	2.09204	0.0299731	Short-term_x000D_ heat stress tolerance
F1_2018	2022	Short	LL	2.10462	0.0292072	Short-term_x000D_ heat stress tolerance
F1_2018	2022	Short	LL	2.11719	0.0283855	Short-term_x000D_ heat stress tolerance
F1_2018	2022	Short	LL	2.12977	0.0275229	Short-term_x000D_ heat stress tolerance
F1_2018	2022	Short	LL	2.14235	0.0266231	Short-term_x000D_ heat stress tolerance
F1_2018	2022	Short	LL	2.15493	0.025686	Short-term_x000D_ heat stress tolerance
F1_2018	2022	Short	LL	2.16751	0.0247154	Short-term_x000D_ heat stress tolerance
F1_2018	2022	Short	LL	2.18009	0.0237252	Short-term_x000D_ heat stress tolerance
F1_2018	2022	Short	LL	2.19266	0.0227189	Short-term_x000D_ heat stress tolerance
F1_2018	2022	Short	LL	2.20524	0.0217001	Short-term_x000D_ heat stress tolerance
F1_2018	2022	Short	LL	2.21782	0.0206738	Short-term_x000D_ heat stress tolerance
F1_2018	2022	Short	LL	2.2304	0.019648	Short-term_x000D_ heat stress tolerance
F1_2018	2022	Short	LL	2.24298	0.018626	Short-term_x000D_ heat stress tolerance
F1_2018	2022	Short	LL	2.25556	0.0176109	Short-term_x000D_ heat stress tolerance
F1_2018	2022	Short	LL	2.26813	0.0166128	Short-term_x000D_ heat stress tolerance
F1_2018	2022	Short	LL	2.28071	0.0156322	Short-term_x000D_ heat stress tolerance
F1_2018	2022	Short	LL	2.29329	0.0146709	Short-term_x000D_ heat stress tolerance
F1_2018	2022	Short	LL	2.30587	0.0137311	Short-term_x000D_ heat stress tolerance
F1_2018	2022	Short	LL	2.31845	0.012824	Short-term_x000D_ heat stress tolerance
F1_2018	2022	Short	LL	2.33103	0.0119483	Short-term_x000D_ heat stress tolerance
F1_2018	2022	Short	LL	2.3436	0.0111019	Short-term_x000D_ heat stress tolerance
F1_2018	2022	Short	LL	2.35618	0.010286	Short-term_x000D_ heat stress tolerance
F1_2018	2022	Short	LL	2.36876	0.00950938	Short-term_x000D_ heat stress tolerance
F1_2018	2022	Short	LL	2.38134	0.00877339	Short-term_x000D_ heat stress tolerance
F1_2018	2022	Short	LL	2.39392	0.00807115	Short-term_x000D_ heat stress tolerance
F1_2018	2022	Short	LL	2.4065	0.00740288	Short-term_x000D_ heat stress tolerance
F1_2018	2022	Short	LL	2.41907	0.00677344	Short-term_x000D_ heat stress tolerance
F1_2018	2022	Short	LL	2.43165	0.00618866	Short-term_x000D_ heat stress tolerance
F1_2018	2022	Short	LL	2.44423	0.00563727	Short-term_x000D_ heat stress tolerance
F1_2018	2022	Short	LL	2.45681	0.00511882	Short-term_x000D_ heat stress tolerance
F1_2018	2022	Short	LL	2.46939	0.00463423	Short-term_x000D_ heat stress tolerance
F1_2018	2022	Short	LL	2.48197	0.00419352	Short-term_x000D_ heat stress tolerance
F1_2018	2022	Short	LL	2.49455	0.0037826	Short-term_x000D_ heat stress tolerance
F1_2018	2022	Short	LL	2.50712	0.00340057	Short-term_x000D_ heat stress tolerance
F1_2018	2022	Short	LL	2.5197	0.00304656	Short-term_x000D_ heat stress tolerance
F1_2018	2022	Short	LL	2.53228	0.0027296	Short-term_x000D_ heat stress tolerance
F1_2018	2022	Short	LL	2.54486	0.00243831	Short-term_x000D_ heat stress tolerance
F1_2018	2022	Short	LL	2.55744	0.00217041	Short-term_x000D_ heat stress tolerance
F1_2018	2022	Short	LL	2.57002	0.00192488	Short-term_x000D_ heat stress tolerance
F1_2018	2022	Short	LL	2.58259	0.00170663	Short-term_x000D_ heat stress tolerance
F1_2018	2022	Short	LL	2.59517	0.00150992	Short-term_x000D_ heat stress tolerance
F1_2018	2022	Short	LL	2.60775	0.00133086	Short-term_x000D_ heat stress tolerance
F1_2018	2022	Short	LL	2.62033	0.0011685	Short-term_x000D_ heat stress tolerance
F1_2018	2022	Short	LL	2.63291	0.0010249	Short-term_x000D_ heat stress tolerance
F1_2018	2022	Short	LL	2.64549	0.000898195	Short-term_x000D_ heat stress tolerance
F1_2018	2022	Short	LL	2.65806	0.000784003	Short-term_x000D_ heat stress tolerance
F1_2018	2022	Short	LL	2.67064	0.000681514	Short-term_x000D_ heat stress tolerance
F1_2018	2022	Short	LL	2.68322	0.000591149	Short-term_x000D_ heat stress tolerance
F1_2018	2022	Short	LL	2.6958	0.000513244	Short-term_x000D_ heat stress tolerance
F1_2018	2022	Short	LL	2.70838	0.000443696	Short-term_x000D_ heat stress tolerance
F1_2018	2022	Short	LL	2.72096	0.000381893	Short-term_x000D_ heat stress tolerance
F1_2018	2022	Short	LL	2.72096	0	Short-term_x000D_ heat stress tolerance
F1_2018	2022	Short	HH	-1.29461	0	Short-term_x000D_ heat stress tolerance
F1_2018	2022	Short	HH	-1.29461	0.000617469	Short-term_x000D_ heat stress tolerance
F1_2018	2022	Short	HH	-1.28855	0.000682132	Short-term_x000D_ heat stress tolerance
F1_2018	2022	Short	HH	-1.28248	0.000755658	Short-term_x000D_ heat stress tolerance
F1_2018	2022	Short	HH	-1.27641	0.00083479	Short-term_x000D_ heat stress tolerance
F1_2018	2022	Short	HH	-1.27034	0.000919471	Short-term_x000D_ heat stress tolerance
F1_2018	2022	Short	HH	-1.26428	0.0010142	Short-term_x000D_ heat stress tolerance
F1_2018	2022	Short	HH	-1.25821	0.00111684	Short-term_x000D_ heat stress tolerance
F1_2018	2022	Short	HH	-1.25214	0.0012264	Short-term_x000D_ heat stress tolerance
F1_2018	2022	Short	HH	-1.24607	0.00134711	Short-term_x000D_ heat stress tolerance
F1_2018	2022	Short	HH	-1.24001	0.00147866	Short-term_x000D_ heat stress tolerance
F1_2018	2022	Short	HH	-1.23394	0.00161871	Short-term_x000D_ heat stress tolerance
F1_2018	2022	Short	HH	-1.22787	0.00177082	Short-term_x000D_ heat stress tolerance
F1_2018	2022	Short	HH	-1.2218	0.00193741	Short-term_x000D_ heat stress tolerance
F1_2018	2022	Short	HH	-1.21573	0.00211426	Short-term_x000D_ heat stress tolerance
F1_2018	2022	Short	HH	-1.20967	0.00230384	Short-term_x000D_ heat stress tolerance
F1_2018	2022	Short	HH	-1.2036	0.00251225	Short-term_x000D_ heat stress tolerance
F1_2018	2022	Short	HH	-1.19753	0.00273287	Short-term_x000D_ heat stress tolerance
F1_2018	2022	Short	HH	-1.19146	0.0029665	Short-term_x000D_ heat stress tolerance
F1_2018	2022	Short	HH	-1.1854	0.00322409	Short-term_x000D_ heat stress tolerance
F1_2018	2022	Short	HH	-1.17933	0.00349595	Short-term_x000D_ heat stress tolerance
F1_2018	2022	Short	HH	-1.17326	0.00378222	Short-term_x000D_ heat stress tolerance
F1_2018	2022	Short	HH	-1.16719	0.00409516	Short-term_x000D_ heat stress tolerance
F1_2018	2022	Short	HH	-1.16113	0.00442605	Short-term_x000D_ heat stress tolerance
F1_2018	2022	Short	HH	-1.15506	0.00477348	Short-term_x000D_ heat stress tolerance
F1_2018	2022	Short	HH	-1.14899	0.00514837	Short-term_x000D_ heat stress tolerance
F1_2018	2022	Short	HH	-1.14292	0.00554615	Short-term_x000D_ heat stress tolerance
F1_2018	2022	Short	HH	-1.13686	0.00596256	Short-term_x000D_ heat stress tolerance
F1_2018	2022	Short	HH	-1.13079	0.00640653	Short-term_x000D_ heat stress tolerance
F1_2018	2022	Short	HH	-1.12472	0.0068788	Short-term_x000D_ heat stress tolerance
F1_2018	2022	Short	HH	-1.11865	0.00737164	Short-term_x000D_ heat stress tolerance
F1_2018	2022	Short	HH	-1.11259	0.00789139	Short-term_x000D_ heat stress tolerance
F1_2018	2022	Short	HH	-1.10652	0.00844509	Short-term_x000D_ heat stress tolerance
F1_2018	2022	Short	HH	-1.10045	0.00902105	Short-term_x000D_ heat stress tolerance
F1_2018	2022	Short	HH	-1.09438	0.00962244	Short-term_x000D_ heat stress tolerance
F1_2018	2022	Short	HH	-1.08831	0.0102635	Short-term_x000D_ heat stress tolerance
F1_2018	2022	Short	HH	-1.08225	0.0109281	Short-term_x000D_ heat stress tolerance
F1_2018	2022	Short	HH	-1.07618	0.0116163	Short-term_x000D_ heat stress tolerance
F1_2018	2022	Short	HH	-1.07011	0.0123485	Short-term_x000D_ heat stress tolerance
F1_2018	2022	Short	HH	-1.06404	0.0131056	Short-term_x000D_ heat stress tolerance
F1_2018	2022	Short	HH	-1.05798	0.0138871	Short-term_x000D_ heat stress tolerance
F1_2018	2022	Short	HH	-1.05191	0.0147097	Short-term_x000D_ heat stress tolerance
F1_2018	2022	Short	HH	-1.04584	0.0155612	Short-term_x000D_ heat stress tolerance
F1_2018	2022	Short	HH	-1.03977	0.0164372	Short-term_x000D_ heat stress tolerance
F1_2018	2022	Short	HH	-1.03371	0.0173504	Short-term_x000D_ heat stress tolerance
F1_2018	2022	Short	HH	-1.02764	0.0182957	Short-term_x000D_ heat stress tolerance
F1_2018	2022	Short	HH	-1.02157	0.0192649	Short-term_x000D_ heat stress tolerance
F1_2018	2022	Short	HH	-1.0155	0.0202666	Short-term_x000D_ heat stress tolerance
F1_2018	2022	Short	HH	-1.00944	0.0213025	Short-term_x000D_ heat stress tolerance
F1_2018	2022	Short	HH	-1.00337	0.022361	Short-term_x000D_ heat stress tolerance
F1_2018	2022	Short	HH	-0.9973	0.0234467	Short-term_x000D_ heat stress tolerance
F1_2018	2022	Short	HH	-0.991233	0.0245673	Short-term_x000D_ heat stress tolerance
F1_2018	2022	Short	HH	-0.985165	0.0257084	Short-term_x000D_ heat stress tolerance
F1_2018	2022	Short	HH	-0.979098	0.0268711	Short-term_x000D_ heat stress tolerance
F1_2018	2022	Short	HH	-0.97303	0.0280678	Short-term_x000D_ heat stress tolerance
F1_2018	2022	Short	HH	-0.966962	0.0292823	Short-term_x000D_ heat stress tolerance
F1_2018	2022	Short	HH	-0.960895	0.0305142	Short-term_x000D_ heat stress tolerance
F1_2018	2022	Short	HH	-0.954827	0.0317746	Short-term_x000D_ heat stress tolerance
F1_2018	2022	Short	HH	-0.948759	0.0330508	Short-term_x000D_ heat stress tolerance
F1_2018	2022	Short	HH	-0.942692	0.0343411	Short-term_x000D_ heat stress tolerance
F1_2018	2022	Short	HH	-0.936624	0.0356519	Short-term_x000D_ heat stress tolerance
F1_2018	2022	Short	HH	-0.930557	0.0369765	Short-term_x000D_ heat stress tolerance
F1_2018	2022	Short	HH	-0.924489	0.0383115	Short-term_x000D_ heat stress tolerance
F1_2018	2022	Short	HH	-0.918421	0.0396598	Short-term_x000D_ heat stress tolerance
F1_2018	2022	Short	HH	-0.912354	0.0410185	Short-term_x000D_ heat stress tolerance
F1_2018	2022	Short	HH	-0.906286	0.0423837	Short-term_x000D_ heat stress tolerance
F1_2018	2022	Short	HH	-0.900219	0.0437561	Short-term_x000D_ heat stress tolerance
F1_2018	2022	Short	HH	-0.894151	0.0451346	Short-term_x000D_ heat stress tolerance
F1_2018	2022	Short	HH	-0.888083	0.0465158	Short-term_x000D_ heat stress tolerance
F1_2018	2022	Short	HH	-0.882016	0.0478995	Short-term_x000D_ heat stress tolerance
F1_2018	2022	Short	HH	-0.875948	0.0492844	Short-term_x000D_ heat stress tolerance
F1_2018	2022	Short	HH	-0.86988	0.0506687	Short-term_x000D_ heat stress tolerance
F1_2018	2022	Short	HH	-0.863813	0.0520523	Short-term_x000D_ heat stress tolerance
F1_2018	2022	Short	HH	-0.857745	0.0534323	Short-term_x000D_ heat stress tolerance
F1_2018	2022	Short	HH	-0.851678	0.0548093	Short-term_x000D_ heat stress tolerance
F1_2018	2022	Short	HH	-0.84561	0.0561832	Short-term_x000D_ heat stress tolerance
F1_2018	2022	Short	HH	-0.839542	0.0575509	Short-term_x000D_ heat stress tolerance
F1_2018	2022	Short	HH	-0.833475	0.0589136	Short-term_x000D_ heat stress tolerance
F1_2018	2022	Short	HH	-0.827407	0.060272	Short-term_x000D_ heat stress tolerance
F1_2018	2022	Short	HH	-0.821339	0.0616236	Short-term_x000D_ heat stress tolerance
F1_2018	2022	Short	HH	-0.815272	0.0629694	Short-term_x000D_ heat stress tolerance
F1_2018	2022	Short	HH	-0.809204	0.064311	Short-term_x000D_ heat stress tolerance
F1_2018	2022	Short	HH	-0.803137	0.0656472	Short-term_x000D_ heat stress tolerance
F1_2018	2022	Short	HH	-0.797069	0.0669787	Short-term_x000D_ heat stress tolerance
F1_2018	2022	Short	HH	-0.791001	0.0683077	Short-term_x000D_ heat stress tolerance
F1_2018	2022	Short	HH	-0.784934	0.069634	Short-term_x000D_ heat stress tolerance
F1_2018	2022	Short	HH	-0.778866	0.0709592	Short-term_x000D_ heat stress tolerance
F1_2018	2022	Short	HH	-0.772798	0.0722851	Short-term_x000D_ heat stress tolerance
F1_2018	2022	Short	HH	-0.766731	0.0736121	Short-term_x000D_ heat stress tolerance
F1_2018	2022	Short	HH	-0.760663	0.0749445	Short-term_x000D_ heat stress tolerance
F1_2018	2022	Short	HH	-0.754596	0.0762823	Short-term_x000D_ heat stress tolerance
F1_2018	2022	Short	HH	-0.748528	0.0776259	Short-term_x000D_ heat stress tolerance
F1_2018	2022	Short	HH	-0.74246	0.0789837	Short-term_x000D_ heat stress tolerance
F1_2018	2022	Short	HH	-0.736393	0.0803535	Short-term_x000D_ heat stress tolerance
F1_2018	2022	Short	HH	-0.730325	0.081735	Short-term_x000D_ heat stress tolerance
F1_2018	2022	Short	HH	-0.724257	0.0831394	Short-term_x000D_ heat stress tolerance
F1_2018	2022	Short	HH	-0.71819	0.0845653	Short-term_x000D_ heat stress tolerance
F1_2018	2022	Short	HH	-0.712122	0.0860099	Short-term_x000D_ heat stress tolerance
F1_2018	2022	Short	HH	-0.706055	0.087485	Short-term_x000D_ heat stress tolerance
F1_2018	2022	Short	HH	-0.699987	0.0889939	Short-term_x000D_ heat stress tolerance
F1_2018	2022	Short	HH	-0.693919	0.0905292	Short-term_x000D_ heat stress tolerance
F1_2018	2022	Short	HH	-0.687852	0.0921008	Short-term_x000D_ heat stress tolerance
F1_2018	2022	Short	HH	-0.681784	0.0937211	Short-term_x000D_ heat stress tolerance
F1_2018	2022	Short	HH	-0.675716	0.0953752	Short-term_x000D_ heat stress tolerance
F1_2018	2022	Short	HH	-0.669649	0.0970695	Short-term_x000D_ heat stress tolerance
F1_2018	2022	Short	HH	-0.663581	0.0988288	Short-term_x000D_ heat stress tolerance
F1_2018	2022	Short	HH	-0.657514	0.100629	Short-term_x000D_ heat stress tolerance
F1_2018	2022	Short	HH	-0.651446	0.102471	Short-term_x000D_ heat stress tolerance
F1_2018	2022	Short	HH	-0.645378	0.104394	Short-term_x000D_ heat stress tolerance
F1_2018	2022	Short	HH	-0.639311	0.106365	Short-term_x000D_ heat stress tolerance
F1_2018	2022	Short	HH	-0.633243	0.108384	Short-term_x000D_ heat stress tolerance
F1_2018	2022	Short	HH	-0.627175	0.110486	Short-term_x000D_ heat stress tolerance
F1_2018	2022	Short	HH	-0.621108	0.112648	Short-term_x000D_ heat stress tolerance
F1_2018	2022	Short	HH	-0.61504	0.114861	Short-term_x000D_ heat stress tolerance
F1_2018	2022	Short	HH	-0.608973	0.117157	Short-term_x000D_ heat stress tolerance
F1_2018	2022	Short	HH	-0.602905	0.119523	Short-term_x000D_ heat stress tolerance
F1_2018	2022	Short	HH	-0.596837	0.121945	Short-term_x000D_ heat stress tolerance
F1_2018	2022	Short	HH	-0.59077	0.124442	Short-term_x000D_ heat stress tolerance
F1_2018	2022	Short	HH	-0.584702	0.127021	Short-term_x000D_ heat stress tolerance
F1_2018	2022	Short	HH	-0.578634	0.129655	Short-term_x000D_ heat stress tolerance
F1_2018	2022	Short	HH	-0.572567	0.132356	Short-term_x000D_ heat stress tolerance
F1_2018	2022	Short	HH	-0.566499	0.135146	Short-term_x000D_ heat stress tolerance
F1_2018	2022	Short	HH	-0.560432	0.13799	Short-term_x000D_ heat stress tolerance
F1_2018	2022	Short	HH	-0.554364	0.140892	Short-term_x000D_ heat stress tolerance
F1_2018	2022	Short	HH	-0.548296	0.143885	Short-term_x000D_ heat stress tolerance
F1_2018	2022	Short	HH	-0.542229	0.146928	Short-term_x000D_ heat stress tolerance
F1_2018	2022	Short	HH	-0.536161	0.150022	Short-term_x000D_ heat stress tolerance
F1_2018	2022	Short	HH	-0.530093	0.153199	Short-term_x000D_ heat stress tolerance
F1_2018	2022	Short	HH	-0.524026	0.156425	Short-term_x000D_ heat stress tolerance
F1_2018	2022	Short	HH	-0.517958	0.159695	Short-term_x000D_ heat stress tolerance
F1_2018	2022	Short	HH	-0.511891	0.163034	Short-term_x000D_ heat stress tolerance
F1_2018	2022	Short	HH	-0.505823	0.166419	Short-term_x000D_ heat stress tolerance
F1_2018	2022	Short	HH	-0.499755	0.169842	Short-term_x000D_ heat stress tolerance
F1_2018	2022	Short	HH	-0.493688	0.173317	Short-term_x000D_ heat stress tolerance
F1_2018	2022	Short	HH	-0.48762	0.176836	Short-term_x000D_ heat stress tolerance
F1_2018	2022	Short	HH	-0.481553	0.180384	Short-term_x000D_ heat stress tolerance
F1_2018	2022	Short	HH	-0.475485	0.18397	Short-term_x000D_ heat stress tolerance
F1_2018	2022	Short	HH	-0.469417	0.187593	Short-term_x000D_ heat stress tolerance
F1_2018	2022	Short	HH	-0.46335	0.191238	Short-term_x000D_ heat stress tolerance
F1_2018	2022	Short	HH	-0.457282	0.194908	Short-term_x000D_ heat stress tolerance
F1_2018	2022	Short	HH	-0.451214	0.198608	Short-term_x000D_ heat stress tolerance
F1_2018	2022	Short	HH	-0.445147	0.202323	Short-term_x000D_ heat stress tolerance
F1_2018	2022	Short	HH	-0.439079	0.206053	Short-term_x000D_ heat stress tolerance
F1_2018	2022	Short	HH	-0.433012	0.209805	Short-term_x000D_ heat stress tolerance
F1_2018	2022	Short	HH	-0.426944	0.213566	Short-term_x000D_ heat stress tolerance
F1_2018	2022	Short	HH	-0.420876	0.217336	Short-term_x000D_ heat stress tolerance
F1_2018	2022	Short	HH	-0.414809	0.221119	Short-term_x000D_ heat stress tolerance
F1_2018	2022	Short	HH	-0.408741	0.224908	Short-term_x000D_ heat stress tolerance
F1_2018	2022	Short	HH	-0.402673	0.228703	Short-term_x000D_ heat stress tolerance
F1_2018	2022	Short	HH	-0.396606	0.232506	Short-term_x000D_ heat stress tolerance
F1_2018	2022	Short	HH	-0.390538	0.236314	Short-term_x000D_ heat stress tolerance
F1_2018	2022	Short	HH	-0.384471	0.240126	Short-term_x000D_ heat stress tolerance
F1_2018	2022	Short	HH	-0.378403	0.243945	Short-term_x000D_ heat stress tolerance
F1_2018	2022	Short	HH	-0.372335	0.247771	Short-term_x000D_ heat stress tolerance
F1_2018	2022	Short	HH	-0.366268	0.251603	Short-term_x000D_ heat stress tolerance
F1_2018	2022	Short	HH	-0.3602	0.255443	Short-term_x000D_ heat stress tolerance
F1_2018	2022	Short	HH	-0.354132	0.259297	Short-term_x000D_ heat stress tolerance
F1_2018	2022	Short	HH	-0.348065	0.26316	Short-term_x000D_ heat stress tolerance
F1_2018	2022	Short	HH	-0.341997	0.267035	Short-term_x000D_ heat stress tolerance
F1_2018	2022	Short	HH	-0.33593	0.270934	Short-term_x000D_ heat stress tolerance
F1_2018	2022	Short	HH	-0.329862	0.27485	Short-term_x000D_ heat stress tolerance
F1_2018	2022	Short	HH	-0.323794	0.278784	Short-term_x000D_ heat stress tolerance
F1_2018	2022	Short	HH	-0.317727	0.282755	Short-term_x000D_ heat stress tolerance
F1_2018	2022	Short	HH	-0.311659	0.286753	Short-term_x000D_ heat stress tolerance
F1_2018	2022	Short	HH	-0.305591	0.290777	Short-term_x000D_ heat stress tolerance
F1_2018	2022	Short	HH	-0.299524	0.29485	Short-term_x000D_ heat stress tolerance
F1_2018	2022	Short	HH	-0.293456	0.298966	Short-term_x000D_ heat stress tolerance
F1_2018	2022	Short	HH	-0.287389	0.303117	Short-term_x000D_ heat stress tolerance
F1_2018	2022	Short	HH	-0.281321	0.307328	Short-term_x000D_ heat stress tolerance
F1_2018	2022	Short	HH	-0.275253	0.311599	Short-term_x000D_ heat stress tolerance
F1_2018	2022	Short	HH	-0.269186	0.315918	Short-term_x000D_ heat stress tolerance
F1_2018	2022	Short	HH	-0.263118	0.320302	Short-term_x000D_ heat stress tolerance
F1_2018	2022	Short	HH	-0.25705	0.324768	Short-term_x000D_ heat stress tolerance
F1_2018	2022	Short	HH	-0.250983	0.329291	Short-term_x000D_ heat stress tolerance
F1_2018	2022	Short	HH	-0.244915	0.333882	Short-term_x000D_ heat stress tolerance
F1_2018	2022	Short	HH	-0.238848	0.338578	Short-term_x000D_ heat stress tolerance
F1_2018	2022	Short	HH	-0.23278	0.343339	Short-term_x000D_ heat stress tolerance
F1_2018	2022	Short	HH	-0.226712	0.348167	Short-term_x000D_ heat stress tolerance
F1_2018	2022	Short	HH	-0.220645	0.35312	Short-term_x000D_ heat stress tolerance
F1_2018	2022	Short	HH	-0.214577	0.358143	Short-term_x000D_ heat stress tolerance
F1_2018	2022	Short	HH	-0.208509	0.363238	Short-term_x000D_ heat stress tolerance
F1_2018	2022	Short	HH	-0.202442	0.368455	Short-term_x000D_ heat stress tolerance
F1_2018	2022	Short	HH	-0.196374	0.373754	Short-term_x000D_ heat stress tolerance
F1_2018	2022	Short	HH	-0.190307	0.379126	Short-term_x000D_ heat stress tolerance
F1_2018	2022	Short	HH	-0.184239	0.384609	Short-term_x000D_ heat stress tolerance
F1_2018	2022	Short	HH	-0.178171	0.390182	Short-term_x000D_ heat stress tolerance
F1_2018	2022	Short	HH	-0.172104	0.395825	Short-term_x000D_ heat stress tolerance
F1_2018	2022	Short	HH	-0.166036	0.401562	Short-term_x000D_ heat stress tolerance
F1_2018	2022	Short	HH	-0.159968	0.407392	Short-term_x000D_ heat stress tolerance
F1_2018	2022	Short	HH	-0.153901	0.413283	Short-term_x000D_ heat stress tolerance
F1_2018	2022	Short	HH	-0.147833	0.419248	Short-term_x000D_ heat stress tolerance
F1_2018	2022	Short	HH	-0.141766	0.425298	Short-term_x000D_ heat stress tolerance
F1_2018	2022	Short	HH	-0.135698	0.431397	Short-term_x000D_ heat stress tolerance
F1_2018	2022	Short	HH	-0.12963	0.437547	Short-term_x000D_ heat stress tolerance
F1_2018	2022	Short	HH	-0.123563	0.443766	Short-term_x000D_ heat stress tolerance
F1_2018	2022	Short	HH	-0.117495	0.450015	Short-term_x000D_ heat stress tolerance
F1_2018	2022	Short	HH	-0.111428	0.456295	Short-term_x000D_ heat stress tolerance
F1_2018	2022	Short	HH	-0.10536	0.462613	Short-term_x000D_ heat stress tolerance
F1_2018	2022	Short	HH	-0.0992923	0.468942	Short-term_x000D_ heat stress tolerance
F1_2018	2022	Short	HH	-0.0932246	0.47528	Short-term_x000D_ heat stress tolerance
F1_2018	2022	Short	HH	-0.087157	0.481618	Short-term_x000D_ heat stress tolerance
F1_2018	2022	Short	HH	-0.0810894	0.487942	Short-term_x000D_ heat stress tolerance
F1_2018	2022	Short	HH	-0.0750218	0.494252	Short-term_x000D_ heat stress tolerance
F1_2018	2022	Short	HH	-0.0689541	0.500527	Short-term_x000D_ heat stress tolerance
F1_2018	2022	Short	HH	-0.0628865	0.506756	Short-term_x000D_ heat stress tolerance
F1_2018	2022	Short	HH	-0.0568189	0.512945	Short-term_x000D_ heat stress tolerance
F1_2018	2022	Short	HH	-0.0507513	0.519072	Short-term_x000D_ heat stress tolerance
F1_2018	2022	Short	HH	-0.0446837	0.525111	Short-term_x000D_ heat stress tolerance
F1_2018	2022	Short	HH	-0.038616	0.531085	Short-term_x000D_ heat stress tolerance
F1_2018	2022	Short	HH	-0.0325484	0.536978	Short-term_x000D_ heat stress tolerance
F1_2018	2022	Short	HH	-0.0264808	0.542737	Short-term_x000D_ heat stress tolerance
F1_2018	2022	Short	HH	-0.0204132	0.548408	Short-term_x000D_ heat stress tolerance
F1_2018	2022	Short	HH	-0.0143455	0.553986	Short-term_x000D_ heat stress tolerance
F1_2018	2022	Short	HH	-0.00827791	0.559383	Short-term_x000D_ heat stress tolerance
F1_2018	2022	Short	HH	-0.00221029	0.564672	Short-term_x000D_ heat stress tolerance
F1_2018	2022	Short	HH	0.00385733	0.569852	Short-term_x000D_ heat stress tolerance
F1_2018	2022	Short	HH	0.00992495	0.574834	Short-term_x000D_ heat stress tolerance
F1_2018	2022	Short	HH	0.0159926	0.579678	Short-term_x000D_ heat stress tolerance
F1_2018	2022	Short	HH	0.0220602	0.5844	Short-term_x000D_ heat stress tolerance
F1_2018	2022	Short	HH	0.0281278	0.588924	Short-term_x000D_ heat stress tolerance
F1_2018	2022	Short	HH	0.0341954	0.593282	Short-term_x000D_ heat stress tolerance
F1_2018	2022	Short	HH	0.0402631	0.597509	Short-term_x000D_ heat stress tolerance
F1_2018	2022	Short	HH	0.0463307	0.601551	Short-term_x000D_ heat stress tolerance
F1_2018	2022	Short	HH	0.0523983	0.605405	Short-term_x000D_ heat stress tolerance
F1_2018	2022	Short	HH	0.0584659	0.609128	Short-term_x000D_ heat stress tolerance
F1_2018	2022	Short	HH	0.0645336	0.612687	Short-term_x000D_ heat stress tolerance
F1_2018	2022	Short	HH	0.0706012	0.616046	Short-term_x000D_ heat stress tolerance
F1_2018	2022	Short	HH	0.0766688	0.619282	Short-term_x000D_ heat stress tolerance
F1_2018	2022	Short	HH	0.0827364	0.622383	Short-term_x000D_ heat stress tolerance
F1_2018	2022	Short	HH	0.0888041	0.625284	Short-term_x000D_ heat stress tolerance
F1_2018	2022	Short	HH	0.0948717	0.628077	Short-term_x000D_ heat stress tolerance
F1_2018	2022	Short	HH	0.100939	0.630764	Short-term_x000D_ heat stress tolerance
F1_2018	2022	Short	HH	0.107007	0.633276	Short-term_x000D_ heat stress tolerance
F1_2018	2022	Short	HH	0.113075	0.635698	Short-term_x000D_ heat stress tolerance
F1_2018	2022	Short	HH	0.119142	0.638037	Short-term_x000D_ heat stress tolerance
F1_2018	2022	Short	HH	0.12521	0.640255	Short-term_x000D_ heat stress tolerance
F1_2018	2022	Short	HH	0.131277	0.642401	Short-term_x000D_ heat stress tolerance
F1_2018	2022	Short	HH	0.137345	0.644493	Short-term_x000D_ heat stress tolerance
F1_2018	2022	Short	HH	0.143413	0.646517	Short-term_x000D_ heat stress tolerance
F1_2018	2022	Short	HH	0.14948	0.648501	Short-term_x000D_ heat stress tolerance
F1_2018	2022	Short	HH	0.155548	0.650463	Short-term_x000D_ heat stress tolerance
F1_2018	2022	Short	HH	0.161616	0.652408	Short-term_x000D_ heat stress tolerance
F1_2018	2022	Short	HH	0.167683	0.654356	Short-term_x000D_ heat stress tolerance
F1_2018	2022	Short	HH	0.173751	0.656319	Short-term_x000D_ heat stress tolerance
F1_2018	2022	Short	HH	0.179818	0.658305	Short-term_x000D_ heat stress tolerance
F1_2018	2022	Short	HH	0.185886	0.66035	Short-term_x000D_ heat stress tolerance
F1_2018	2022	Short	HH	0.191954	0.662445	Short-term_x000D_ heat stress tolerance
F1_2018	2022	Short	HH	0.198021	0.664595	Short-term_x000D_ heat stress tolerance
F1_2018	2022	Short	HH	0.204089	0.666867	Short-term_x000D_ heat stress tolerance
F1_2018	2022	Short	HH	0.210157	0.669222	Short-term_x000D_ heat stress tolerance
F1_2018	2022	Short	HH	0.216224	0.671662	Short-term_x000D_ heat stress tolerance
F1_2018	2022	Short	HH	0.222292	0.674268	Short-term_x000D_ heat stress tolerance
F1_2018	2022	Short	HH	0.228359	0.676997	Short-term_x000D_ heat stress tolerance
F1_2018	2022	Short	HH	0.234427	0.679839	Short-term_x000D_ heat stress tolerance
F1_2018	2022	Short	HH	0.240495	0.68287	Short-term_x000D_ heat stress tolerance
F1_2018	2022	Short	HH	0.246562	0.686067	Short-term_x000D_ heat stress tolerance
F1_2018	2022	Short	HH	0.25263	0.689396	Short-term_x000D_ heat stress tolerance
F1_2018	2022	Short	HH	0.258697	0.692922	Short-term_x000D_ heat stress tolerance
F1_2018	2022	Short	HH	0.264765	0.696651	Short-term_x000D_ heat stress tolerance
F1_2018	2022	Short	HH	0.270833	0.700524	Short-term_x000D_ heat stress tolerance
F1_2018	2022	Short	HH	0.2769	0.704584	Short-term_x000D_ heat stress tolerance
F1_2018	2022	Short	HH	0.282968	0.708877	Short-term_x000D_ heat stress tolerance
F1_2018	2022	Short	HH	0.289036	0.713316	Short-term_x000D_ heat stress tolerance
F1_2018	2022	Short	HH	0.295103	0.717918	Short-term_x000D_ heat stress tolerance
F1_2018	2022	Short	HH	0.301171	0.722767	Short-term_x000D_ heat stress tolerance
F1_2018	2022	Short	HH	0.307238	0.727754	Short-term_x000D_ heat stress tolerance
F1_2018	2022	Short	HH	0.313306	0.732877	Short-term_x000D_ heat stress tolerance
F1_2018	2022	Short	HH	0.319374	0.738232	Short-term_x000D_ heat stress tolerance
F1_2018	2022	Short	HH	0.325441	0.74371	Short-term_x000D_ heat stress tolerance
F1_2018	2022	Short	HH	0.331509	0.749302	Short-term_x000D_ heat stress tolerance
F1_2018	2022	Short	HH	0.337577	0.755068	Short-term_x000D_ heat stress tolerance
F1_2018	2022	Short	HH	0.343644	0.760941	Short-term_x000D_ heat stress tolerance
F1_2018	2022	Short	HH	0.349712	0.766897	Short-term_x000D_ heat stress tolerance
F1_2018	2022	Short	HH	0.355779	0.772962	Short-term_x000D_ heat stress tolerance
F1_2018	2022	Short	HH	0.361847	0.7791	Short-term_x000D_ heat stress tolerance
F1_2018	2022	Short	HH	0.367915	0.785282	Short-term_x000D_ heat stress tolerance
F1_2018	2022	Short	HH	0.373982	0.791508	Short-term_x000D_ heat stress tolerance
F1_2018	2022	Short	HH	0.38005	0.797752	Short-term_x000D_ heat stress tolerance
F1_2018	2022	Short	HH	0.386118	0.803992	Short-term_x000D_ heat stress tolerance
F1_2018	2022	Short	HH	0.392185	0.810219	Short-term_x000D_ heat stress tolerance
F1_2018	2022	Short	HH	0.398253	0.816388	Short-term_x000D_ heat stress tolerance
F1_2018	2022	Short	HH	0.40432	0.822502	Short-term_x000D_ heat stress tolerance
F1_2018	2022	Short	HH	0.410388	0.828555	Short-term_x000D_ heat stress tolerance
F1_2018	2022	Short	HH	0.416456	0.834455	Short-term_x000D_ heat stress tolerance
F1_2018	2022	Short	HH	0.422523	0.840249	Short-term_x000D_ heat stress tolerance
F1_2018	2022	Short	HH	0.428591	0.845931	Short-term_x000D_ heat stress tolerance
F1_2018	2022	Short	HH	0.434659	0.851381	Short-term_x000D_ heat stress tolerance
F1_2018	2022	Short	HH	0.440726	0.856658	Short-term_x000D_ heat stress tolerance
F1_2018	2022	Short	HH	0.446794	0.861772	Short-term_x000D_ heat stress tolerance
F1_2018	2022	Short	HH	0.452861	0.866601	Short-term_x000D_ heat stress tolerance
F1_2018	2022	Short	HH	0.458929	0.871175	Short-term_x000D_ heat stress tolerance
F1_2018	2022	Short	HH	0.464997	0.875539	Short-term_x000D_ heat stress tolerance
F1_2018	2022	Short	HH	0.471064	0.879585	Short-term_x000D_ heat stress tolerance
F1_2018	2022	Short	HH	0.477132	0.883289	Short-term_x000D_ heat stress tolerance
F1_2018	2022	Short	HH	0.4832	0.886743	Short-term_x000D_ heat stress tolerance
F1_2018	2022	Short	HH	0.489267	0.889866	Short-term_x000D_ heat stress tolerance
F1_2018	2022	Short	HH	0.495335	0.89256	Short-term_x000D_ heat stress tolerance
F1_2018	2022	Short	HH	0.501402	0.894971	Short-term_x000D_ heat stress tolerance
F1_2018	2022	Short	HH	0.50747	0.897058	Short-term_x000D_ heat stress tolerance
F1_2018	2022	Short	HH	0.513538	0.898633	Short-term_x000D_ heat stress tolerance
F1_2018	2022	Short	HH	0.519605	0.899902	Short-term_x000D_ heat stress tolerance
F1_2018	2022	Short	HH	0.525673	0.900864	Short-term_x000D_ heat stress tolerance
F1_2018	2022	Short	HH	0.531741	0.901256	Short-term_x000D_ heat stress tolerance
F1_2018	2022	Short	HH	0.537808	0.901323	Short-term_x000D_ heat stress tolerance
F1_2018	2022	Short	HH	0.543876	0.901072	Short-term_x000D_ heat stress tolerance
F1_2018	2022	Short	HH	0.549943	0.900289	Short-term_x000D_ heat stress tolerance
F1_2018	2022	Short	HH	0.556011	0.89913	Short-term_x000D_ heat stress tolerance
F1_2018	2022	Short	HH	0.562079	0.897654	Short-term_x000D_ heat stress tolerance
F1_2018	2022	Short	HH	0.568146	0.8957	Short-term_x000D_ heat stress tolerance
F1_2018	2022	Short	HH	0.574214	0.893331	Short-term_x000D_ heat stress tolerance
F1_2018	2022	Short	HH	0.580282	0.890655	Short-term_x000D_ heat stress tolerance
F1_2018	2022	Short	HH	0.586349	0.887566	Short-term_x000D_ heat stress tolerance
F1_2018	2022	Short	HH	0.592417	0.884037	Short-term_x000D_ heat stress tolerance
F1_2018	2022	Short	HH	0.598484	0.88022	Short-term_x000D_ heat stress tolerance
F1_2018	2022	Short	HH	0.604552	0.876058	Short-term_x000D_ heat stress tolerance
F1_2018	2022	Short	HH	0.61062	0.871449	Short-term_x000D_ heat stress tolerance
F1_2018	2022	Short	HH	0.616687	0.866578	Short-term_x000D_ heat stress tolerance
F1_2018	2022	Short	HH	0.622755	0.861433	Short-term_x000D_ heat stress tolerance
F1_2018	2022	Short	HH	0.628823	0.855847	Short-term_x000D_ heat stress tolerance
F1_2018	2022	Short	HH	0.63489	0.850031	Short-term_x000D_ heat stress tolerance
F1_2018	2022	Short	HH	0.640958	0.843986	Short-term_x000D_ heat stress tolerance
F1_2018	2022	Short	HH	0.647025	0.837567	Short-term_x000D_ heat stress tolerance
F1_2018	2022	Short	HH	0.653093	0.83093	Short-term_x000D_ heat stress tolerance
F1_2018	2022	Short	HH	0.659161	0.8241	Short-term_x000D_ heat stress tolerance
F1_2018	2022	Short	HH	0.665228	0.816982	Short-term_x000D_ heat stress tolerance
F1_2018	2022	Short	HH	0.671296	0.809658	Short-term_x000D_ heat stress tolerance
F1_2018	2022	Short	HH	0.677363	0.802177	Short-term_x000D_ heat stress tolerance
F1_2018	2022	Short	HH	0.683431	0.794484	Short-term_x000D_ heat stress tolerance
F1_2018	2022	Short	HH	0.689499	0.786607	Short-term_x000D_ heat stress tolerance
F1_2018	2022	Short	HH	0.695566	0.77861	Short-term_x000D_ heat stress tolerance
F1_2018	2022	Short	HH	0.701634	0.770465	Short-term_x000D_ heat stress tolerance
F1_2018	2022	Short	HH	0.707702	0.762167	Short-term_x000D_ heat stress tolerance
F1_2018	2022	Short	HH	0.713769	0.753781	Short-term_x000D_ heat stress tolerance
F1_2018	2022	Short	HH	0.719837	0.745301	Short-term_x000D_ heat stress tolerance
F1_2018	2022	Short	HH	0.725904	0.736703	Short-term_x000D_ heat stress tolerance
F1_2018	2022	Short	HH	0.731972	0.728047	Short-term_x000D_ heat stress tolerance
F1_2018	2022	Short	HH	0.73804	0.719337	Short-term_x000D_ heat stress tolerance
F1_2018	2022	Short	HH	0.744107	0.71055	Short-term_x000D_ heat stress tolerance
F1_2018	2022	Short	HH	0.750175	0.701731	Short-term_x000D_ heat stress tolerance
F1_2018	2022	Short	HH	0.756243	0.692884	Short-term_x000D_ heat stress tolerance
F1_2018	2022	Short	HH	0.76231	0.684003	Short-term_x000D_ heat stress tolerance
F1_2018	2022	Short	HH	0.768378	0.675112	Short-term_x000D_ heat stress tolerance
F1_2018	2022	Short	HH	0.774445	0.666213	Short-term_x000D_ heat stress tolerance
F1_2018	2022	Short	HH	0.780513	0.657314	Short-term_x000D_ heat stress tolerance
F1_2018	2022	Short	HH	0.786581	0.648425	Short-term_x000D_ heat stress tolerance
F1_2018	2022	Short	HH	0.792648	0.639546	Short-term_x000D_ heat stress tolerance
F1_2018	2022	Short	HH	0.798716	0.630688	Short-term_x000D_ heat stress tolerance
F1_2018	2022	Short	HH	0.804784	0.621861	Short-term_x000D_ heat stress tolerance
F1_2018	2022	Short	HH	0.810851	0.613059	Short-term_x000D_ heat stress tolerance
F1_2018	2022	Short	HH	0.816919	0.604289	Short-term_x000D_ heat stress tolerance
F1_2018	2022	Short	HH	0.822986	0.595571	Short-term_x000D_ heat stress tolerance
F1_2018	2022	Short	HH	0.829054	0.586887	Short-term_x000D_ heat stress tolerance
F1_2018	2022	Short	HH	0.835122	0.578242	Short-term_x000D_ heat stress tolerance
F1_2018	2022	Short	HH	0.841189	0.569667	Short-term_x000D_ heat stress tolerance
F1_2018	2022	Short	HH	0.847257	0.561134	Short-term_x000D_ heat stress tolerance
F1_2018	2022	Short	HH	0.853325	0.552643	Short-term_x000D_ heat stress tolerance
F1_2018	2022	Short	HH	0.859392	0.544232	Short-term_x000D_ heat stress tolerance
F1_2018	2022	Short	HH	0.86546	0.535871	Short-term_x000D_ heat stress tolerance
F1_2018	2022	Short	HH	0.871527	0.527558	Short-term_x000D_ heat stress tolerance
F1_2018	2022	Short	HH	0.877595	0.519324	Short-term_x000D_ heat stress tolerance
F1_2018	2022	Short	HH	0.883663	0.511152	Short-term_x000D_ heat stress tolerance
F1_2018	2022	Short	HH	0.88973	0.503031	Short-term_x000D_ heat stress tolerance
F1_2018	2022	Short	HH	0.895798	0.494985	Short-term_x000D_ heat stress tolerance
F1_2018	2022	Short	HH	0.901866	0.487013	Short-term_x000D_ heat stress tolerance
F1_2018	2022	Short	HH	0.907933	0.479094	Short-term_x000D_ heat stress tolerance
F1_2018	2022	Short	HH	0.914001	0.471244	Short-term_x000D_ heat stress tolerance
F1_2018	2022	Short	HH	0.920068	0.463479	Short-term_x000D_ heat stress tolerance
F1_2018	2022	Short	HH	0.926136	0.455768	Short-term_x000D_ heat stress tolerance
F1_2018	2022	Short	HH	0.932204	0.448121	Short-term_x000D_ heat stress tolerance
F1_2018	2022	Short	HH	0.938271	0.440569	Short-term_x000D_ heat stress tolerance
F1_2018	2022	Short	HH	0.944339	0.433074	Short-term_x000D_ heat stress tolerance
F1_2018	2022	Short	HH	0.950407	0.425635	Short-term_x000D_ heat stress tolerance
F1_2018	2022	Short	HH	0.956474	0.418301	Short-term_x000D_ heat stress tolerance
F1_2018	2022	Short	HH	0.962542	0.411025	Short-term_x000D_ heat stress tolerance
F1_2018	2022	Short	HH	0.968609	0.403807	Short-term_x000D_ heat stress tolerance
F1_2018	2022	Short	HH	0.974677	0.396687	Short-term_x000D_ heat stress tolerance
F1_2018	2022	Short	HH	0.980745	0.389636	Short-term_x000D_ heat stress tolerance
F1_2018	2022	Short	HH	0.986812	0.382643	Short-term_x000D_ heat stress tolerance
F1_2018	2022	Short	HH	0.99288	0.375742	Short-term_x000D_ heat stress tolerance
F1_2018	2022	Short	HH	0.998948	0.368919	Short-term_x000D_ heat stress tolerance
F1_2018	2022	Short	HH	1.00502	0.362156	Short-term_x000D_ heat stress tolerance
F1_2018	2022	Short	HH	1.01108	0.355476	Short-term_x000D_ heat stress tolerance
F1_2018	2022	Short	HH	1.01715	0.348885	Short-term_x000D_ heat stress tolerance
F1_2018	2022	Short	HH	1.02322	0.342354	Short-term_x000D_ heat stress tolerance
F1_2018	2022	Short	HH	1.02929	0.335898	Short-term_x000D_ heat stress tolerance
F1_2018	2022	Short	HH	1.03535	0.329541	Short-term_x000D_ heat stress tolerance
F1_2018	2022	Short	HH	1.04142	0.323245	Short-term_x000D_ heat stress tolerance
F1_2018	2022	Short	HH	1.04749	0.317015	Short-term_x000D_ heat stress tolerance
F1_2018	2022	Short	HH	1.05356	0.310893	Short-term_x000D_ heat stress tolerance
F1_2018	2022	Short	HH	1.05962	0.304832	Short-term_x000D_ heat stress tolerance
F1_2018	2022	Short	HH	1.06569	0.298832	Short-term_x000D_ heat stress tolerance
F1_2018	2022	Short	HH	1.07176	0.29294	Short-term_x000D_ heat stress tolerance
F1_2018	2022	Short	HH	1.07783	0.287112	Short-term_x000D_ heat stress tolerance
F1_2018	2022	Short	HH	1.08389	0.281345	Short-term_x000D_ heat stress tolerance
F1_2018	2022	Short	HH	1.08996	0.275675	Short-term_x000D_ heat stress tolerance
F1_2018	2022	Short	HH	1.09603	0.270078	Short-term_x000D_ heat stress tolerance
F1_2018	2022	Short	HH	1.1021	0.26454	Short-term_x000D_ heat stress tolerance
F1_2018	2022	Short	HH	1.10816	0.259087	Short-term_x000D_ heat stress tolerance
F1_2018	2022	Short	HH	1.11423	0.253714	Short-term_x000D_ heat stress tolerance
F1_2018	2022	Short	HH	1.1203	0.248399	Short-term_x000D_ heat stress tolerance
F1_2018	2022	Short	HH	1.12637	0.243158	Short-term_x000D_ heat stress tolerance
F1_2018	2022	Short	HH	1.13244	0.238003	Short-term_x000D_ heat stress tolerance
F1_2018	2022	Short	HH	1.1385	0.232902	Short-term_x000D_ heat stress tolerance
F1_2018	2022	Short	HH	1.14457	0.227865	Short-term_x000D_ heat stress tolerance
F1_2018	2022	Short	HH	1.15064	0.222918	Short-term_x000D_ heat stress tolerance
F1_2018	2022	Short	HH	1.15671	0.218024	Short-term_x000D_ heat stress tolerance
F1_2018	2022	Short	HH	1.16277	0.213182	Short-term_x000D_ heat stress tolerance
F1_2018	2022	Short	HH	1.16884	0.208434	Short-term_x000D_ heat stress tolerance
F1_2018	2022	Short	HH	1.17491	0.203736	Short-term_x000D_ heat stress tolerance
F1_2018	2022	Short	HH	1.18098	0.199087	Short-term_x000D_ heat stress tolerance
F1_2018	2022	Short	HH	1.18704	0.19452	Short-term_x000D_ heat stress tolerance
F1_2018	2022	Short	HH	1.19311	0.190008	Short-term_x000D_ heat stress tolerance
F1_2018	2022	Short	HH	1.19918	0.185543	Short-term_x000D_ heat stress tolerance
F1_2018	2022	Short	HH	1.20525	0.181148	Short-term_x000D_ heat stress tolerance
F1_2018	2022	Short	HH	1.21131	0.176812	Short-term_x000D_ heat stress tolerance
F1_2018	2022	Short	HH	1.21738	0.172521	Short-term_x000D_ heat stress tolerance
F1_2018	2022	Short	HH	1.22345	0.16829	Short-term_x000D_ heat stress tolerance
F1_2018	2022	Short	HH	1.22952	0.164122	Short-term_x000D_ heat stress tolerance
F1_2018	2022	Short	HH	1.23558	0.159996	Short-term_x000D_ heat stress tolerance
F1_2018	2022	Short	HH	1.24165	0.155921	Short-term_x000D_ heat stress tolerance
F1_2018	2022	Short	HH	1.24772	0.151914	Short-term_x000D_ heat stress tolerance
F1_2018	2022	Short	HH	1.25379	0.147947	Short-term_x000D_ heat stress tolerance
F1_2018	2022	Short	HH	1.25986	0.144024	Short-term_x000D_ heat stress tolerance
F1_2018	2022	Short	HH	1.26592	0.140171	Short-term_x000D_ heat stress tolerance
F1_2018	2022	Short	HH	1.27199	0.136359	Short-term_x000D_ heat stress tolerance
F1_2018	2022	Short	HH	1.27806	0.132586	Short-term_x000D_ heat stress tolerance
F1_2018	2022	Short	HH	1.28413	0.128883	Short-term_x000D_ heat stress tolerance
F1_2018	2022	Short	HH	1.29019	0.125223	Short-term_x000D_ heat stress tolerance
F1_2018	2022	Short	HH	1.29626	0.121601	Short-term_x000D_ heat stress tolerance
F1_2018	2022	Short	HH	1.30233	0.118044	Short-term_x000D_ heat stress tolerance
F1_2018	2022	Short	HH	1.3084	0.114535	Short-term_x000D_ heat stress tolerance
F1_2018	2022	Short	HH	1.31446	0.111066	Short-term_x000D_ heat stress tolerance
F1_2018	2022	Short	HH	1.32053	0.107656	Short-term_x000D_ heat stress tolerance
F1_2018	2022	Short	HH	1.3266	0.104301	Short-term_x000D_ heat stress tolerance
F1_2018	2022	Short	HH	1.33267	0.100986	Short-term_x000D_ heat stress tolerance
F1_2018	2022	Short	HH	1.33873	0.0977248	Short-term_x000D_ heat stress tolerance
F1_2018	2022	Short	HH	1.3448	0.0945268	Short-term_x000D_ heat stress tolerance
F1_2018	2022	Short	HH	1.35087	0.0913705	Short-term_x000D_ heat stress tolerance
F1_2018	2022	Short	HH	1.35694	0.088263	Short-term_x000D_ heat stress tolerance
F1_2018	2022	Short	HH	1.363	0.0852271	Short-term_x000D_ heat stress tolerance
F1_2018	2022	Short	HH	1.36907	0.0822343	Short-term_x000D_ heat stress tolerance
F1_2018	2022	Short	HH	1.37514	0.0792853	Short-term_x000D_ heat stress tolerance
F1_2018	2022	Short	HH	1.38121	0.0764171	Short-term_x000D_ heat stress tolerance
F1_2018	2022	Short	HH	1.38728	0.0735935	Short-term_x000D_ heat stress tolerance
F1_2018	2022	Short	HH	1.39334	0.0708148	Short-term_x000D_ heat stress tolerance
F1_2018	2022	Short	HH	1.39941	0.0681136	Short-term_x000D_ heat stress tolerance
F1_2018	2022	Short	HH	1.40548	0.065465	Short-term_x000D_ heat stress tolerance
F1_2018	2022	Short	HH	1.41155	0.0628627	Short-term_x000D_ heat stress tolerance
F1_2018	2022	Short	HH	1.41761	0.0603329	Short-term_x000D_ heat stress tolerance
F1_2018	2022	Short	HH	1.42368	0.0578643	Short-term_x000D_ heat stress tolerance
F1_2018	2022	Short	HH	1.42975	0.0554432	Short-term_x000D_ heat stress tolerance
F1_2018	2022	Short	HH	1.43582	0.053089	Short-term_x000D_ heat stress tolerance
F1_2018	2022	Short	HH	1.44188	0.0508044	Short-term_x000D_ heat stress tolerance
F1_2018	2022	Short	HH	1.44795	0.0485681	Short-term_x000D_ heat stress tolerance
F1_2018	2022	Short	HH	1.45402	0.0463922	Short-term_x000D_ heat stress tolerance
F1_2018	2022	Short	HH	1.46009	0.044294	Short-term_x000D_ heat stress tolerance
F1_2018	2022	Short	HH	1.46615	0.0422444	Short-term_x000D_ heat stress tolerance
F1_2018	2022	Short	HH	1.47222	0.040248	Short-term_x000D_ heat stress tolerance
F1_2018	2022	Short	HH	1.47829	0.0383366	Short-term_x000D_ heat stress tolerance
F1_2018	2022	Short	HH	1.48436	0.0364736	Short-term_x000D_ heat stress tolerance
F1_2018	2022	Short	HH	1.49042	0.0346588	Short-term_x000D_ heat stress tolerance
F1_2018	2022	Short	HH	1.49649	0.0329297	Short-term_x000D_ heat stress tolerance
F1_2018	2022	Short	HH	1.50256	0.0312509	Short-term_x000D_ heat stress tolerance
F1_2018	2022	Short	HH	1.50863	0.0296193	Short-term_x000D_ heat stress tolerance
F1_2018	2022	Short	HH	1.5147	0.0280643	Short-term_x000D_ heat stress tolerance
F1_2018	2022	Short	HH	1.52076	0.0265651	Short-term_x000D_ heat stress tolerance
F1_2018	2022	Short	HH	1.52683	0.0251117	Short-term_x000D_ heat stress tolerance
F1_2018	2022	Short	HH	1.5329	0.0237251	Short-term_x000D_ heat stress tolerance
F1_2018	2022	Short	HH	1.53897	0.0223989	Short-term_x000D_ heat stress tolerance
F1_2018	2022	Short	HH	1.54503	0.0211163	Short-term_x000D_ heat stress tolerance
F1_2018	2022	Short	HH	1.5511	0.0198909	Short-term_x000D_ heat stress tolerance
F1_2018	2022	Short	HH	1.55717	0.018729	Short-term_x000D_ heat stress tolerance
F1_2018	2022	Short	HH	1.56324	0.0176081	Short-term_x000D_ heat stress tolerance
F1_2018	2022	Short	HH	1.5693	0.0165348	Short-term_x000D_ heat stress tolerance
F1_2018	2022	Short	HH	1.57537	0.015527	Short-term_x000D_ heat stress tolerance
F1_2018	2022	Short	HH	1.58144	0.0145572	Short-term_x000D_ heat stress tolerance
F1_2018	2022	Short	HH	1.58751	0.0136258	Short-term_x000D_ heat stress tolerance
F1_2018	2022	Short	HH	1.59357	0.0127605	Short-term_x000D_ heat stress tolerance
F1_2018	2022	Short	HH	1.59964	0.0119298	Short-term_x000D_ heat stress tolerance
F1_2018	2022	Short	HH	1.60571	0.0111335	Short-term_x000D_ heat stress tolerance
F1_2018	2022	Short	HH	1.61178	0.0103939	Short-term_x000D_ heat stress tolerance
F1_2018	2022	Short	HH	1.61785	0.00968976	Short-term_x000D_ heat stress tolerance
F1_2018	2022	Short	HH	1.62391	0.00901656	Short-term_x000D_ heat stress tolerance
F1_2018	2022	Short	HH	1.62998	0.00838981	Short-term_x000D_ heat stress tolerance
F1_2018	2022	Short	HH	1.63605	0.00779919	Short-term_x000D_ heat stress tolerance
F1_2018	2022	Short	HH	1.64212	0.00723597	Short-term_x000D_ heat stress tolerance
F1_2018	2022	Short	HH	1.64818	0.00671006	Short-term_x000D_ heat stress tolerance
F1_2018	2022	Short	HH	1.65425	0.0062199	Short-term_x000D_ heat stress tolerance
F1_2018	2022	Short	HH	1.66032	0.00575368	Short-term_x000D_ heat stress tolerance
F1_2018	2022	Short	HH	1.66639	0.00531669	Short-term_x000D_ heat stress tolerance
F1_2018	2022	Short	HH	1.67245	0.00491427	Short-term_x000D_ heat stress tolerance
F1_2018	2022	Short	HH	1.67852	0.00453246	Short-term_x000D_ heat stress tolerance
F1_2018	2022	Short	HH	1.68459	0.00417295	Short-term_x000D_ heat stress tolerance
F1_2018	2022	Short	HH	1.69066	0.00384614	Short-term_x000D_ heat stress tolerance
F1_2018	2022	Short	HH	1.69672	0.00353683	Short-term_x000D_ heat stress tolerance
F1_2018	2022	Short	HH	1.70279	0.0032448	Short-term_x000D_ heat stress tolerance
F1_2018	2022	Short	HH	1.70886	0.0029815	Short-term_x000D_ heat stress tolerance
F1_2018	2022	Short	HH	1.71493	0.00273364	Short-term_x000D_ heat stress tolerance
F1_2018	2022	Short	HH	1.72099	0.00250024	Short-term_x000D_ heat stress tolerance
F1_2018	2022	Short	HH	1.72706	0.00228898	Short-term_x000D_ heat stress tolerance
F1_2018	2022	Short	HH	1.73313	0.00209254	Short-term_x000D_ heat stress tolerance
F1_2018	2022	Short	HH	1.7392	0.00190803	Short-term_x000D_ heat stress tolerance
F1_2018	2022	Short	HH	1.74527	0.00174023	Short-term_x000D_ heat stress tolerance
F1_2018	2022	Short	HH	1.75133	0.00158626	Short-term_x000D_ heat stress tolerance
F1_2018	2022	Short	HH	1.7574	0.00144199	Short-term_x000D_ heat stress tolerance
F1_2018	2022	Short	HH	1.76347	0.00131005	Short-term_x000D_ heat stress tolerance
F1_2018	2022	Short	HH	1.76954	0.0011907	Short-term_x000D_ heat stress tolerance
F1_2018	2022	Short	HH	1.7756	0.00107914	Short-term_x000D_ heat stress tolerance
F1_2018	2022	Short	HH	1.78167	0.000976457	Short-term_x000D_ heat stress tolerance
F1_2018	2022	Short	HH	1.78774	0.000884977	Short-term_x000D_ heat stress tolerance
F1_2018	2022	Short	HH	1.79381	0.000799657	Short-term_x000D_ heat stress tolerance
F1_2018	2022	Short	HH	1.79987	0.00072055	Short-term_x000D_ heat stress tolerance
F1_2018	2022	Short	HH	1.80594	0.000651218	Short-term_x000D_ heat stress tolerance
F1_2018	2022	Short	HH	1.80594	0	Short-term_x000D_ heat stress tolerance
F1_2019	2022	Long	LL	-6.01195	0	Long-term_x000D_ heat stress tolerance
F1_2019	2022	Long	LL	-6.01195	0.000370917	Long-term_x000D_ heat stress tolerance
F1_2019	2022	Long	LL	-5.99407	0.000401078	Long-term_x000D_ heat stress tolerance
F1_2019	2022	Long	LL	-5.97618	0.000434153	Long-term_x000D_ heat stress tolerance
F1_2019	2022	Long	LL	-5.9583	0.000468747	Long-term_x000D_ heat stress tolerance
F1_2019	2022	Long	LL	-5.94042	0.000506356	Long-term_x000D_ heat stress tolerance
F1_2019	2022	Long	LL	-5.92253	0.000546661	Long-term_x000D_ heat stress tolerance
F1_2019	2022	Long	LL	-5.90465	0.000588713	Long-term_x000D_ heat stress tolerance
F1_2019	2022	Long	LL	-5.88676	0.000635254	Long-term_x000D_ heat stress tolerance
F1_2019	2022	Long	LL	-5.86888	0.000684049	Long-term_x000D_ heat stress tolerance
F1_2019	2022	Long	LL	-5.851	0.000735677	Long-term_x000D_ heat stress tolerance
F1_2019	2022	Long	LL	-5.83311	0.000792	Long-term_x000D_ heat stress tolerance
F1_2019	2022	Long	LL	-5.81523	0.000850687	Long-term_x000D_ heat stress tolerance
F1_2019	2022	Long	LL	-5.79734	0.000913857	Long-term_x000D_ heat stress tolerance
F1_2019	2022	Long	LL	-5.77946	0.000981317	Long-term_x000D_ heat stress tolerance
F1_2019	2022	Long	LL	-5.76158	0.00105145	Long-term_x000D_ heat stress tolerance
F1_2019	2022	Long	LL	-5.74369	0.00112816	Long-term_x000D_ heat stress tolerance
F1_2019	2022	Long	LL	-5.72581	0.00120843	Long-term_x000D_ heat stress tolerance
F1_2019	2022	Long	LL	-5.70792	0.00129271	Long-term_x000D_ heat stress tolerance
F1_2019	2022	Long	LL	-5.69004	0.00138414	Long-term_x000D_ heat stress tolerance
F1_2019	2022	Long	LL	-5.67216	0.00147905	Long-term_x000D_ heat stress tolerance
F1_2019	2022	Long	LL	-5.65427	0.00158024	Long-term_x000D_ heat stress tolerance
F1_2019	2022	Long	LL	-5.63639	0.00168786	Long-term_x000D_ heat stress tolerance
F1_2019	2022	Long	LL	-5.6185	0.00179935	Long-term_x000D_ heat stress tolerance
F1_2019	2022	Long	LL	-5.60062	0.00191992	Long-term_x000D_ heat stress tolerance
F1_2019	2022	Long	LL	-5.58274	0.00204579	Long-term_x000D_ heat stress tolerance
F1_2019	2022	Long	LL	-5.56485	0.00217703	Long-term_x000D_ heat stress tolerance
F1_2019	2022	Long	LL	-5.54697	0.0023185	Long-term_x000D_ heat stress tolerance
F1_2019	2022	Long	LL	-5.52908	0.00246478	Long-term_x000D_ heat stress tolerance
F1_2019	2022	Long	LL	-5.5112	0.00261937	Long-term_x000D_ heat stress tolerance
F1_2019	2022	Long	LL	-5.49332	0.00278305	Long-term_x000D_ heat stress tolerance
F1_2019	2022	Long	LL	-5.47543	0.00295197	Long-term_x000D_ heat stress tolerance
F1_2019	2022	Long	LL	-5.45755	0.00313271	Long-term_x000D_ heat stress tolerance
F1_2019	2022	Long	LL	-5.43966	0.00332087	Long-term_x000D_ heat stress tolerance
F1_2019	2022	Long	LL	-5.42178	0.00351574	Long-term_x000D_ heat stress tolerance
F1_2019	2022	Long	LL	-5.4039	0.00372443	Long-term_x000D_ heat stress tolerance
F1_2019	2022	Long	LL	-5.38601	0.00393937	Long-term_x000D_ heat stress tolerance
F1_2019	2022	Long	LL	-5.36813	0.00416462	Long-term_x000D_ heat stress tolerance
F1_2019	2022	Long	LL	-5.35024	0.00440194	Long-term_x000D_ heat stress tolerance
F1_2019	2022	Long	LL	-5.33236	0.00464594	Long-term_x000D_ heat stress tolerance
F1_2019	2022	Long	LL	-5.31448	0.00490437	Long-term_x000D_ heat stress tolerance
F1_2019	2022	Long	LL	-5.29659	0.00517254	Long-term_x000D_ heat stress tolerance
F1_2019	2022	Long	LL	-5.27871	0.00544857	Long-term_x000D_ heat stress tolerance
F1_2019	2022	Long	LL	-5.26082	0.0057421	Long-term_x000D_ heat stress tolerance
F1_2019	2022	Long	LL	-5.24294	0.00604325	Long-term_x000D_ heat stress tolerance
F1_2019	2022	Long	LL	-5.22506	0.00635641	Long-term_x000D_ heat stress tolerance
F1_2019	2022	Long	LL	-5.20717	0.00668454	Long-term_x000D_ heat stress tolerance
F1_2019	2022	Long	LL	-5.18929	0.00702066	Long-term_x000D_ heat stress tolerance
F1_2019	2022	Long	LL	-5.1714	0.00737329	Long-term_x000D_ heat stress tolerance
F1_2019	2022	Long	LL	-5.15352	0.00773784	Long-term_x000D_ heat stress tolerance
F1_2019	2022	Long	LL	-5.13564	0.008111	Long-term_x000D_ heat stress tolerance
F1_2019	2022	Long	LL	-5.11775	0.00850488	Long-term_x000D_ heat stress tolerance
F1_2019	2022	Long	LL	-5.09987	0.00890743	Long-term_x000D_ heat stress tolerance
F1_2019	2022	Long	LL	-5.08198	0.00932302	Long-term_x000D_ heat stress tolerance
F1_2019	2022	Long	LL	-5.0641	0.00975598	Long-term_x000D_ heat stress tolerance
F1_2019	2022	Long	LL	-5.04622	0.0101978	Long-term_x000D_ heat stress tolerance
F1_2019	2022	Long	LL	-5.02833	0.0106573	Long-term_x000D_ heat stress tolerance
F1_2019	2022	Long	LL	-5.01045	0.0111304	Long-term_x000D_ heat stress tolerance
F1_2019	2022	Long	LL	-4.99256	0.0116125	Long-term_x000D_ heat stress tolerance
F1_2019	2022	Long	LL	-4.97468	0.0121169	Long-term_x000D_ heat stress tolerance
F1_2019	2022	Long	LL	-4.9568	0.0126307	Long-term_x000D_ heat stress tolerance
F1_2019	2022	Long	LL	-4.93891	0.0131577	Long-term_x000D_ heat stress tolerance
F1_2019	2022	Long	LL	-4.92103	0.0137034	Long-term_x000D_ heat stress tolerance
F1_2019	2022	Long	LL	-4.90314	0.0142583	Long-term_x000D_ heat stress tolerance
F1_2019	2022	Long	LL	-4.88526	0.0148306	Long-term_x000D_ heat stress tolerance
F1_2019	2022	Long	LL	-4.86738	0.0154173	Long-term_x000D_ heat stress tolerance
F1_2019	2022	Long	LL	-4.84949	0.0160131	Long-term_x000D_ heat stress tolerance
F1_2019	2022	Long	LL	-4.83161	0.0166304	Long-term_x000D_ heat stress tolerance
F1_2019	2022	Long	LL	-4.81372	0.0172576	Long-term_x000D_ heat stress tolerance
F1_2019	2022	Long	LL	-4.79584	0.017897	Long-term_x000D_ heat stress tolerance
F1_2019	2022	Long	LL	-4.77795	0.018555	Long-term_x000D_ heat stress tolerance
F1_2019	2022	Long	LL	-4.76007	0.0192218	Long-term_x000D_ heat stress tolerance
F1_2019	2022	Long	LL	-4.74219	0.0199044	Long-term_x000D_ heat stress tolerance
F1_2019	2022	Long	LL	-4.7243	0.0206009	Long-term_x000D_ heat stress tolerance
F1_2019	2022	Long	LL	-4.70642	0.0213059	Long-term_x000D_ heat stress tolerance
F1_2019	2022	Long	LL	-4.68853	0.0220299	Long-term_x000D_ heat stress tolerance
F1_2019	2022	Long	LL	-4.67065	0.0227633	Long-term_x000D_ heat stress tolerance
F1_2019	2022	Long	LL	-4.65277	0.023507	Long-term_x000D_ heat stress tolerance
F1_2019	2022	Long	LL	-4.63488	0.0242676	Long-term_x000D_ heat stress tolerance
F1_2019	2022	Long	LL	-4.617	0.0250357	Long-term_x000D_ heat stress tolerance
F1_2019	2022	Long	LL	-4.59911	0.025817	Long-term_x000D_ heat stress tolerance
F1_2019	2022	Long	LL	-4.58123	0.0266104	Long-term_x000D_ heat stress tolerance
F1_2019	2022	Long	LL	-4.56335	0.0274109	Long-term_x000D_ heat stress tolerance
F1_2019	2022	Long	LL	-4.54546	0.0282264	Long-term_x000D_ heat stress tolerance
F1_2019	2022	Long	LL	-4.52758	0.0290499	Long-term_x000D_ heat stress tolerance
F1_2019	2022	Long	LL	-4.50969	0.0298813	Long-term_x000D_ heat stress tolerance
F1_2019	2022	Long	LL	-4.49181	0.0307262	Long-term_x000D_ heat stress tolerance
F1_2019	2022	Long	LL	-4.47393	0.0315768	Long-term_x000D_ heat stress tolerance
F1_2019	2022	Long	LL	-4.45604	0.032437	Long-term_x000D_ heat stress tolerance
F1_2019	2022	Long	LL	-4.43816	0.0333064	Long-term_x000D_ heat stress tolerance
F1_2019	2022	Long	LL	-4.42027	0.0341808	Long-term_x000D_ heat stress tolerance
F1_2019	2022	Long	LL	-4.40239	0.0350656	Long-term_x000D_ heat stress tolerance
F1_2019	2022	Long	LL	-4.38451	0.035956	Long-term_x000D_ heat stress tolerance
F1_2019	2022	Long	LL	-4.36662	0.0368515	Long-term_x000D_ heat stress tolerance
F1_2019	2022	Long	LL	-4.34874	0.0377558	Long-term_x000D_ heat stress tolerance
F1_2019	2022	Long	LL	-4.33085	0.0386637	Long-term_x000D_ heat stress tolerance
F1_2019	2022	Long	LL	-4.31297	0.0395771	Long-term_x000D_ heat stress tolerance
F1_2019	2022	Long	LL	-4.29509	0.0404958	Long-term_x000D_ heat stress tolerance
F1_2019	2022	Long	LL	-4.2772	0.0414174	Long-term_x000D_ heat stress tolerance
F1_2019	2022	Long	LL	-4.25932	0.042344	Long-term_x000D_ heat stress tolerance
F1_2019	2022	Long	LL	-4.24143	0.0432733	Long-term_x000D_ heat stress tolerance
F1_2019	2022	Long	LL	-4.22355	0.0442047	Long-term_x000D_ heat stress tolerance
F1_2019	2022	Long	LL	-4.20567	0.0451396	Long-term_x000D_ heat stress tolerance
F1_2019	2022	Long	LL	-4.18778	0.0460755	Long-term_x000D_ heat stress tolerance
F1_2019	2022	Long	LL	-4.1699	0.0470129	Long-term_x000D_ heat stress tolerance
F1_2019	2022	Long	LL	-4.15201	0.047951	Long-term_x000D_ heat stress tolerance
F1_2019	2022	Long	LL	-4.13413	0.0488894	Long-term_x000D_ heat stress tolerance
F1_2019	2022	Long	LL	-4.11625	0.0498276	Long-term_x000D_ heat stress tolerance
F1_2019	2022	Long	LL	-4.09836	0.050765	Long-term_x000D_ heat stress tolerance
F1_2019	2022	Long	LL	-4.08048	0.0517017	Long-term_x000D_ heat stress tolerance
F1_2019	2022	Long	LL	-4.06259	0.0526357	Long-term_x000D_ heat stress tolerance
F1_2019	2022	Long	LL	-4.04471	0.053568	Long-term_x000D_ heat stress tolerance
F1_2019	2022	Long	LL	-4.02683	0.0544979	Long-term_x000D_ heat stress tolerance
F1_2019	2022	Long	LL	-4.00894	0.0554233	Long-term_x000D_ heat stress tolerance
F1_2019	2022	Long	LL	-3.99106	0.0563463	Long-term_x000D_ heat stress tolerance
F1_2019	2022	Long	LL	-3.97317	0.0572639	Long-term_x000D_ heat stress tolerance
F1_2019	2022	Long	LL	-3.95529	0.0581765	Long-term_x000D_ heat stress tolerance
F1_2019	2022	Long	LL	-3.93741	0.0590858	Long-term_x000D_ heat stress tolerance
F1_2019	2022	Long	LL	-3.91952	0.0599857	Long-term_x000D_ heat stress tolerance
F1_2019	2022	Long	LL	-3.90164	0.060881	Long-term_x000D_ heat stress tolerance
F1_2019	2022	Long	LL	-3.88375	0.06177	Long-term_x000D_ heat stress tolerance
F1_2019	2022	Long	LL	-3.86587	0.0626487	Long-term_x000D_ heat stress tolerance
F1_2019	2022	Long	LL	-3.84799	0.0635221	Long-term_x000D_ heat stress tolerance
F1_2019	2022	Long	LL	-3.8301	0.0643849	Long-term_x000D_ heat stress tolerance
F1_2019	2022	Long	LL	-3.81222	0.0652379	Long-term_x000D_ heat stress tolerance
F1_2019	2022	Long	LL	-3.79433	0.0660848	Long-term_x000D_ heat stress tolerance
F1_2019	2022	Long	LL	-3.77645	0.0669156	Long-term_x000D_ heat stress tolerance
F1_2019	2022	Long	LL	-3.75857	0.0677383	Long-term_x000D_ heat stress tolerance
F1_2019	2022	Long	LL	-3.74068	0.068551	Long-term_x000D_ heat stress tolerance
F1_2019	2022	Long	LL	-3.7228	0.0693469	Long-term_x000D_ heat stress tolerance
F1_2019	2022	Long	LL	-3.70491	0.0701345	Long-term_x000D_ heat stress tolerance
F1_2019	2022	Long	LL	-3.68703	0.0709064	Long-term_x000D_ heat stress tolerance
F1_2019	2022	Long	LL	-3.66915	0.0716634	Long-term_x000D_ heat stress tolerance
F1_2019	2022	Long	LL	-3.65126	0.072411	Long-term_x000D_ heat stress tolerance
F1_2019	2022	Long	LL	-3.63338	0.0731365	Long-term_x000D_ heat stress tolerance
F1_2019	2022	Long	LL	-3.61549	0.0738497	Long-term_x000D_ heat stress tolerance
F1_2019	2022	Long	LL	-3.59761	0.0745498	Long-term_x000D_ heat stress tolerance
F1_2019	2022	Long	LL	-3.57973	0.0752261	Long-term_x000D_ heat stress tolerance
F1_2019	2022	Long	LL	-3.56184	0.0758912	Long-term_x000D_ heat stress tolerance
F1_2019	2022	Long	LL	-3.54396	0.0765363	Long-term_x000D_ heat stress tolerance
F1_2019	2022	Long	LL	-3.52607	0.077161	Long-term_x000D_ heat stress tolerance
F1_2019	2022	Long	LL	-3.50819	0.0777737	Long-term_x000D_ heat stress tolerance
F1_2019	2022	Long	LL	-3.49031	0.0783589	Long-term_x000D_ heat stress tolerance
F1_2019	2022	Long	LL	-3.47242	0.0789281	Long-term_x000D_ heat stress tolerance
F1_2019	2022	Long	LL	-3.45454	0.0794816	Long-term_x000D_ heat stress tolerance
F1_2019	2022	Long	LL	-3.43665	0.0800053	Long-term_x000D_ heat stress tolerance
F1_2019	2022	Long	LL	-3.41877	0.0805155	Long-term_x000D_ heat stress tolerance
F1_2019	2022	Long	LL	-3.40089	0.0810028	Long-term_x000D_ heat stress tolerance
F1_2019	2022	Long	LL	-3.383	0.0814653	Long-term_x000D_ heat stress tolerance
F1_2019	2022	Long	LL	-3.36512	0.0819139	Long-term_x000D_ heat stress tolerance
F1_2019	2022	Long	LL	-3.34723	0.082332	Long-term_x000D_ heat stress tolerance
F1_2019	2022	Long	LL	-3.32935	0.0827312	Long-term_x000D_ heat stress tolerance
F1_2019	2022	Long	LL	-3.31147	0.083114	Long-term_x000D_ heat stress tolerance
F1_2019	2022	Long	LL	-3.29358	0.0834634	Long-term_x000D_ heat stress tolerance
F1_2019	2022	Long	LL	-3.2757	0.0837983	Long-term_x000D_ heat stress tolerance
F1_2019	2022	Long	LL	-3.25781	0.0841098	Long-term_x000D_ heat stress tolerance
F1_2019	2022	Long	LL	-3.23993	0.0843947	Long-term_x000D_ heat stress tolerance
F1_2019	2022	Long	LL	-3.22205	0.0846653	Long-term_x000D_ heat stress tolerance
F1_2019	2022	Long	LL	-3.20416	0.0849062	Long-term_x000D_ heat stress tolerance
F1_2019	2022	Long	LL	-3.18628	0.0851277	Long-term_x000D_ heat stress tolerance
F1_2019	2022	Long	LL	-3.16839	0.085334	Long-term_x000D_ heat stress tolerance
F1_2019	2022	Long	LL	-3.15051	0.0855077	Long-term_x000D_ heat stress tolerance
F1_2019	2022	Long	LL	-3.13263	0.0856681	Long-term_x000D_ heat stress tolerance
F1_2019	2022	Long	LL	-3.11474	0.085808	Long-term_x000D_ heat stress tolerance
F1_2019	2022	Long	LL	-3.09686	0.0859236	Long-term_x000D_ heat stress tolerance
F1_2019	2022	Long	LL	-3.07897	0.0860267	Long-term_x000D_ heat stress tolerance
F1_2019	2022	Long	LL	-3.06109	0.0861054	Long-term_x000D_ heat stress tolerance
F1_2019	2022	Long	LL	-3.04321	0.0861676	Long-term_x000D_ heat stress tolerance
F1_2019	2022	Long	LL	-3.02532	0.0862184	Long-term_x000D_ heat stress tolerance
F1_2019	2022	Long	LL	-3.00744	0.0862433	Long-term_x000D_ heat stress tolerance
F1_2019	2022	Long	LL	-2.98955	0.0862585	Long-term_x000D_ heat stress tolerance
F1_2019	2022	Long	LL	-2.97167	0.0862596	Long-term_x000D_ heat stress tolerance
F1_2019	2022	Long	LL	-2.95379	0.0862436	Long-term_x000D_ heat stress tolerance
F1_2019	2022	Long	LL	-2.9359	0.0862195	Long-term_x000D_ heat stress tolerance
F1_2019	2022	Long	LL	-2.91802	0.0861809	Long-term_x000D_ heat stress tolerance
F1_2019	2022	Long	LL	-2.90013	0.0861327	Long-term_x000D_ heat stress tolerance
F1_2019	2022	Long	LL	-2.88225	0.0860783	Long-term_x000D_ heat stress tolerance
F1_2019	2022	Long	LL	-2.86437	0.0860117	Long-term_x000D_ heat stress tolerance
F1_2019	2022	Long	LL	-2.84648	0.0859412	Long-term_x000D_ heat stress tolerance
F1_2019	2022	Long	LL	-2.8286	0.0858654	Long-term_x000D_ heat stress tolerance
F1_2019	2022	Long	LL	-2.81071	0.0857848	Long-term_x000D_ heat stress tolerance
F1_2019	2022	Long	LL	-2.79283	0.0857027	Long-term_x000D_ heat stress tolerance
F1_2019	2022	Long	LL	-2.77495	0.085619	Long-term_x000D_ heat stress tolerance
F1_2019	2022	Long	LL	-2.75706	0.0855361	Long-term_x000D_ heat stress tolerance
F1_2019	2022	Long	LL	-2.73918	0.085454	Long-term_x000D_ heat stress tolerance
F1_2019	2022	Long	LL	-2.72129	0.0853768	Long-term_x000D_ heat stress tolerance
F1_2019	2022	Long	LL	-2.70341	0.0853036	Long-term_x000D_ heat stress tolerance
F1_2019	2022	Long	LL	-2.68553	0.0852353	Long-term_x000D_ heat stress tolerance
F1_2019	2022	Long	LL	-2.66764	0.0851779	Long-term_x000D_ heat stress tolerance
F1_2019	2022	Long	LL	-2.64976	0.0851265	Long-term_x000D_ heat stress tolerance
F1_2019	2022	Long	LL	-2.63187	0.0850873	Long-term_x000D_ heat stress tolerance
F1_2019	2022	Long	LL	-2.61399	0.0850615	Long-term_x000D_ heat stress tolerance
F1_2019	2022	Long	LL	-2.59611	0.0850442	Long-term_x000D_ heat stress tolerance
F1_2019	2022	Long	LL	-2.57822	0.0850489	Long-term_x000D_ heat stress tolerance
F1_2019	2022	Long	LL	-2.56034	0.0850667	Long-term_x000D_ heat stress tolerance
F1_2019	2022	Long	LL	-2.54245	0.0850987	Long-term_x000D_ heat stress tolerance
F1_2019	2022	Long	LL	-2.52457	0.0851581	Long-term_x000D_ heat stress tolerance
F1_2019	2022	Long	LL	-2.50669	0.085231	Long-term_x000D_ heat stress tolerance
F1_2019	2022	Long	LL	-2.4888	0.0853279	Long-term_x000D_ heat stress tolerance
F1_2019	2022	Long	LL	-2.47092	0.0854509	Long-term_x000D_ heat stress tolerance
F1_2019	2022	Long	LL	-2.45303	0.0855894	Long-term_x000D_ heat stress tolerance
F1_2019	2022	Long	LL	-2.43515	0.0857638	Long-term_x000D_ heat stress tolerance
F1_2019	2022	Long	LL	-2.41727	0.0859603	Long-term_x000D_ heat stress tolerance
F1_2019	2022	Long	LL	-2.39938	0.0861778	Long-term_x000D_ heat stress tolerance
F1_2019	2022	Long	LL	-2.3815	0.086437	Long-term_x000D_ heat stress tolerance
F1_2019	2022	Long	LL	-2.36361	0.0867155	Long-term_x000D_ heat stress tolerance
F1_2019	2022	Long	LL	-2.34573	0.0870265	Long-term_x000D_ heat stress tolerance
F1_2019	2022	Long	LL	-2.32785	0.0873738	Long-term_x000D_ heat stress tolerance
F1_2019	2022	Long	LL	-2.30996	0.0877417	Long-term_x000D_ heat stress tolerance
F1_2019	2022	Long	LL	-2.29208	0.0881546	Long-term_x000D_ heat stress tolerance
F1_2019	2022	Long	LL	-2.27419	0.0885963	Long-term_x000D_ heat stress tolerance
F1_2019	2022	Long	LL	-2.25631	0.0890627	Long-term_x000D_ heat stress tolerance
F1_2019	2022	Long	LL	-2.23843	0.0895809	Long-term_x000D_ heat stress tolerance
F1_2019	2022	Long	LL	-2.22054	0.0901217	Long-term_x000D_ heat stress tolerance
F1_2019	2022	Long	LL	-2.20266	0.090699	Long-term_x000D_ heat stress tolerance
F1_2019	2022	Long	LL	-2.18477	0.0913193	Long-term_x000D_ heat stress tolerance
F1_2019	2022	Long	LL	-2.16689	0.0919628	Long-term_x000D_ heat stress tolerance
F1_2019	2022	Long	LL	-2.14901	0.0926547	Long-term_x000D_ heat stress tolerance
F1_2019	2022	Long	LL	-2.13112	0.0933794	Long-term_x000D_ heat stress tolerance
F1_2019	2022	Long	LL	-2.11324	0.0941294	Long-term_x000D_ heat stress tolerance
F1_2019	2022	Long	LL	-2.09535	0.094936	Long-term_x000D_ heat stress tolerance
F1_2019	2022	Long	LL	-2.07747	0.0957663	Long-term_x000D_ heat stress tolerance
F1_2019	2022	Long	LL	-2.05959	0.0966331	Long-term_x000D_ heat stress tolerance
F1_2019	2022	Long	LL	-2.0417	0.0975455	Long-term_x000D_ heat stress tolerance
F1_2019	2022	Long	LL	-2.02382	0.0984815	Long-term_x000D_ heat stress tolerance
F1_2019	2022	Long	LL	-2.00593	0.0994648	Long-term_x000D_ heat stress tolerance
F1_2019	2022	Long	LL	-1.98805	0.100482	Long-term_x000D_ heat stress tolerance
F1_2019	2022	Long	LL	-1.97017	0.101523	Long-term_x000D_ heat stress tolerance
F1_2019	2022	Long	LL	-1.95228	0.102621	Long-term_x000D_ heat stress tolerance
F1_2019	2022	Long	LL	-1.9344	0.103743	Long-term_x000D_ heat stress tolerance
F1_2019	2022	Long	LL	-1.91651	0.104897	Long-term_x000D_ heat stress tolerance
F1_2019	2022	Long	LL	-1.89863	0.106098	Long-term_x000D_ heat stress tolerance
F1_2019	2022	Long	LL	-1.88075	0.10732	Long-term_x000D_ heat stress tolerance
F1_2019	2022	Long	LL	-1.86286	0.108587	Long-term_x000D_ heat stress tolerance
F1_2019	2022	Long	LL	-1.84498	0.109887	Long-term_x000D_ heat stress tolerance
F1_2019	2022	Long	LL	-1.82709	0.111209	Long-term_x000D_ heat stress tolerance
F1_2019	2022	Long	LL	-1.80921	0.112583	Long-term_x000D_ heat stress tolerance
F1_2019	2022	Long	LL	-1.79132	0.11398	Long-term_x000D_ heat stress tolerance
F1_2019	2022	Long	LL	-1.77344	0.115407	Long-term_x000D_ heat stress tolerance
F1_2019	2022	Long	LL	-1.75556	0.116878	Long-term_x000D_ heat stress tolerance
F1_2019	2022	Long	LL	-1.73767	0.11837	Long-term_x000D_ heat stress tolerance
F1_2019	2022	Long	LL	-1.71979	0.1199	Long-term_x000D_ heat stress tolerance
F1_2019	2022	Long	LL	-1.7019	0.121463	Long-term_x000D_ heat stress tolerance
F1_2019	2022	Long	LL	-1.68402	0.123047	Long-term_x000D_ heat stress tolerance
F1_2019	2022	Long	LL	-1.66614	0.124677	Long-term_x000D_ heat stress tolerance
F1_2019	2022	Long	LL	-1.64825	0.12633	Long-term_x000D_ heat stress tolerance
F1_2019	2022	Long	LL	-1.63037	0.12801	Long-term_x000D_ heat stress tolerance
F1_2019	2022	Long	LL	-1.61248	0.129731	Long-term_x000D_ heat stress tolerance
F1_2019	2022	Long	LL	-1.5946	0.131471	Long-term_x000D_ heat stress tolerance
F1_2019	2022	Long	LL	-1.57672	0.133246	Long-term_x000D_ heat stress tolerance
F1_2019	2022	Long	LL	-1.55883	0.135053	Long-term_x000D_ heat stress tolerance
F1_2019	2022	Long	LL	-1.54095	0.136878	Long-term_x000D_ heat stress tolerance
F1_2019	2022	Long	LL	-1.52306	0.138746	Long-term_x000D_ heat stress tolerance
F1_2019	2022	Long	LL	-1.50518	0.140636	Long-term_x000D_ heat stress tolerance
F1_2019	2022	Long	LL	-1.4873	0.142549	Long-term_x000D_ heat stress tolerance
F1_2019	2022	Long	LL	-1.46941	0.144502	Long-term_x000D_ heat stress tolerance
F1_2019	2022	Long	LL	-1.45153	0.146473	Long-term_x000D_ heat stress tolerance
F1_2019	2022	Long	LL	-1.43364	0.148474	Long-term_x000D_ heat stress tolerance
F1_2019	2022	Long	LL	-1.41576	0.150506	Long-term_x000D_ heat stress tolerance
F1_2019	2022	Long	LL	-1.39788	0.152555	Long-term_x000D_ heat stress tolerance
F1_2019	2022	Long	LL	-1.37999	0.154642	Long-term_x000D_ heat stress tolerance
F1_2019	2022	Long	LL	-1.36211	0.15675	Long-term_x000D_ heat stress tolerance
F1_2019	2022	Long	LL	-1.34422	0.158878	Long-term_x000D_ heat stress tolerance
F1_2019	2022	Long	LL	-1.32634	0.161044	Long-term_x000D_ heat stress tolerance
F1_2019	2022	Long	LL	-1.30846	0.163225	Long-term_x000D_ heat stress tolerance
F1_2019	2022	Long	LL	-1.29057	0.165433	Long-term_x000D_ heat stress tolerance
F1_2019	2022	Long	LL	-1.27269	0.167668	Long-term_x000D_ heat stress tolerance
F1_2019	2022	Long	LL	-1.2548	0.169919	Long-term_x000D_ heat stress tolerance
F1_2019	2022	Long	LL	-1.23692	0.172201	Long-term_x000D_ heat stress tolerance
F1_2019	2022	Long	LL	-1.21904	0.174502	Long-term_x000D_ heat stress tolerance
F1_2019	2022	Long	LL	-1.20115	0.176819	Long-term_x000D_ heat stress tolerance
F1_2019	2022	Long	LL	-1.18327	0.179167	Long-term_x000D_ heat stress tolerance
F1_2019	2022	Long	LL	-1.16538	0.181528	Long-term_x000D_ heat stress tolerance
F1_2019	2022	Long	LL	-1.1475	0.183909	Long-term_x000D_ heat stress tolerance
F1_2019	2022	Long	LL	-1.12962	0.186313	Long-term_x000D_ heat stress tolerance
F1_2019	2022	Long	LL	-1.11173	0.188727	Long-term_x000D_ heat stress tolerance
F1_2019	2022	Long	LL	-1.09385	0.191164	Long-term_x000D_ heat stress tolerance
F1_2019	2022	Long	LL	-1.07596	0.193615	Long-term_x000D_ heat stress tolerance
F1_2019	2022	Long	LL	-1.05808	0.196076	Long-term_x000D_ heat stress tolerance
F1_2019	2022	Long	LL	-1.0402	0.198558	Long-term_x000D_ heat stress tolerance
F1_2019	2022	Long	LL	-1.02231	0.201047	Long-term_x000D_ heat stress tolerance
F1_2019	2022	Long	LL	-1.00443	0.203547	Long-term_x000D_ heat stress tolerance
F1_2019	2022	Long	LL	-0.986544	0.206059	Long-term_x000D_ heat stress tolerance
F1_2019	2022	Long	LL	-0.96866	0.208577	Long-term_x000D_ heat stress tolerance
F1_2019	2022	Long	LL	-0.950776	0.211103	Long-term_x000D_ heat stress tolerance
F1_2019	2022	Long	LL	-0.932892	0.213634	Long-term_x000D_ heat stress tolerance
F1_2019	2022	Long	LL	-0.915008	0.216167	Long-term_x000D_ heat stress tolerance
F1_2019	2022	Long	LL	-0.897124	0.218705	Long-term_x000D_ heat stress tolerance
F1_2019	2022	Long	LL	-0.87924	0.221241	Long-term_x000D_ heat stress tolerance
F1_2019	2022	Long	LL	-0.861356	0.223778	Long-term_x000D_ heat stress tolerance
F1_2019	2022	Long	LL	-0.843472	0.22631	Long-term_x000D_ heat stress tolerance
F1_2019	2022	Long	LL	-0.825588	0.228839	Long-term_x000D_ heat stress tolerance
F1_2019	2022	Long	LL	-0.807704	0.23136	Long-term_x000D_ heat stress tolerance
F1_2019	2022	Long	LL	-0.78982	0.233872	Long-term_x000D_ heat stress tolerance
F1_2019	2022	Long	LL	-0.771936	0.236377	Long-term_x000D_ heat stress tolerance
F1_2019	2022	Long	LL	-0.754052	0.238864	Long-term_x000D_ heat stress tolerance
F1_2019	2022	Long	LL	-0.736168	0.24134	Long-term_x000D_ heat stress tolerance
F1_2019	2022	Long	LL	-0.718284	0.243802	Long-term_x000D_ heat stress tolerance
F1_2019	2022	Long	LL	-0.7004	0.246238	Long-term_x000D_ heat stress tolerance
F1_2019	2022	Long	LL	-0.682516	0.248661	Long-term_x000D_ heat stress tolerance
F1_2019	2022	Long	LL	-0.664632	0.251058	Long-term_x000D_ heat stress tolerance
F1_2019	2022	Long	LL	-0.646748	0.253427	Long-term_x000D_ heat stress tolerance
F1_2019	2022	Long	LL	-0.628864	0.25578	Long-term_x000D_ heat stress tolerance
F1_2019	2022	Long	LL	-0.61098	0.25809	Long-term_x000D_ heat stress tolerance
F1_2019	2022	Long	LL	-0.593096	0.260376	Long-term_x000D_ heat stress tolerance
F1_2019	2022	Long	LL	-0.575212	0.262634	Long-term_x000D_ heat stress tolerance
F1_2019	2022	Long	LL	-0.557328	0.264842	Long-term_x000D_ heat stress tolerance
F1_2019	2022	Long	LL	-0.539444	0.267026	Long-term_x000D_ heat stress tolerance
F1_2019	2022	Long	LL	-0.52156	0.269165	Long-term_x000D_ heat stress tolerance
F1_2019	2022	Long	LL	-0.503676	0.271258	Long-term_x000D_ heat stress tolerance
F1_2019	2022	Long	LL	-0.485792	0.273322	Long-term_x000D_ heat stress tolerance
F1_2019	2022	Long	LL	-0.467908	0.275321	Long-term_x000D_ heat stress tolerance
F1_2019	2022	Long	LL	-0.450024	0.27728	Long-term_x000D_ heat stress tolerance
F1_2019	2022	Long	LL	-0.43214	0.2792	Long-term_x000D_ heat stress tolerance
F1_2019	2022	Long	LL	-0.414256	0.281046	Long-term_x000D_ heat stress tolerance
F1_2019	2022	Long	LL	-0.396372	0.282857	Long-term_x000D_ heat stress tolerance
F1_2019	2022	Long	LL	-0.378488	0.284606	Long-term_x000D_ heat stress tolerance
F1_2019	2022	Long	LL	-0.360604	0.28629	Long-term_x000D_ heat stress tolerance
F1_2019	2022	Long	LL	-0.34272	0.287936	Long-term_x000D_ heat stress tolerance
F1_2019	2022	Long	LL	-0.324836	0.289495	Long-term_x000D_ heat stress tolerance
F1_2019	2022	Long	LL	-0.306952	0.291003	Long-term_x000D_ heat stress tolerance
F1_2019	2022	Long	LL	-0.289068	0.292461	Long-term_x000D_ heat stress tolerance
F1_2019	2022	Long	LL	-0.271184	0.293822	Long-term_x000D_ heat stress tolerance
F1_2019	2022	Long	LL	-0.2533	0.29514	Long-term_x000D_ heat stress tolerance
F1_2019	2022	Long	LL	-0.235416	0.296384	Long-term_x000D_ heat stress tolerance
F1_2019	2022	Long	LL	-0.217532	0.297545	Long-term_x000D_ heat stress tolerance
F1_2019	2022	Long	LL	-0.199648	0.298661	Long-term_x000D_ heat stress tolerance
F1_2019	2022	Long	LL	-0.181764	0.299676	Long-term_x000D_ heat stress tolerance
F1_2019	2022	Long	LL	-0.16388	0.300627	Long-term_x000D_ heat stress tolerance
F1_2019	2022	Long	LL	-0.145996	0.301524	Long-term_x000D_ heat stress tolerance
F1_2019	2022	Long	LL	-0.128112	0.302305	Long-term_x000D_ heat stress tolerance
F1_2019	2022	Long	LL	-0.110228	0.303035	Long-term_x000D_ heat stress tolerance
F1_2019	2022	Long	LL	-0.0923439	0.303686	Long-term_x000D_ heat stress tolerance
F1_2019	2022	Long	LL	-0.0744599	0.304241	Long-term_x000D_ heat stress tolerance
F1_2019	2022	Long	LL	-0.0565758	0.304744	Long-term_x000D_ heat stress tolerance
F1_2019	2022	Long	LL	-0.0386918	0.30514	Long-term_x000D_ heat stress tolerance
F1_2019	2022	Long	LL	-0.0208078	0.305461	Long-term_x000D_ heat stress tolerance
F1_2019	2022	Long	LL	-0.00292381	0.305727	Long-term_x000D_ heat stress tolerance
F1_2019	2022	Long	LL	0.0149602	0.305865	Long-term_x000D_ heat stress tolerance
F1_2019	2022	Long	LL	0.0328442	0.305949	Long-term_x000D_ heat stress tolerance
F1_2019	2022	Long	LL	0.0507282	0.305951	Long-term_x000D_ heat stress tolerance
F1_2019	2022	Long	LL	0.0686122	0.305849	Long-term_x000D_ heat stress tolerance
F1_2019	2022	Long	LL	0.0864962	0.305692	Long-term_x000D_ heat stress tolerance
F1_2019	2022	Long	LL	0.10438	0.305427	Long-term_x000D_ heat stress tolerance
F1_2019	2022	Long	LL	0.122264	0.305082	Long-term_x000D_ heat stress tolerance
F1_2019	2022	Long	LL	0.140148	0.304682	Long-term_x000D_ heat stress tolerance
F1_2019	2022	Long	LL	0.158032	0.304149	Long-term_x000D_ heat stress tolerance
F1_2019	2022	Long	LL	0.175916	0.303561	Long-term_x000D_ heat stress tolerance
F1_2019	2022	Long	LL	0.1938	0.302895	Long-term_x000D_ heat stress tolerance
F1_2019	2022	Long	LL	0.211684	0.302119	Long-term_x000D_ heat stress tolerance
F1_2019	2022	Long	LL	0.229568	0.30129	Long-term_x000D_ heat stress tolerance
F1_2019	2022	Long	LL	0.247452	0.300357	Long-term_x000D_ heat stress tolerance
F1_2019	2022	Long	LL	0.265336	0.299342	Long-term_x000D_ heat stress tolerance
F1_2019	2022	Long	LL	0.28322	0.298273	Long-term_x000D_ heat stress tolerance
F1_2019	2022	Long	LL	0.301104	0.297078	Long-term_x000D_ heat stress tolerance
F1_2019	2022	Long	LL	0.318988	0.295827	Long-term_x000D_ heat stress tolerance
F1_2019	2022	Long	LL	0.336872	0.294504	Long-term_x000D_ heat stress tolerance
F1_2019	2022	Long	LL	0.354756	0.293073	Long-term_x000D_ heat stress tolerance
F1_2019	2022	Long	LL	0.37264	0.291591	Long-term_x000D_ heat stress tolerance
F1_2019	2022	Long	LL	0.390524	0.290014	Long-term_x000D_ heat stress tolerance
F1_2019	2022	Long	LL	0.408408	0.288358	Long-term_x000D_ heat stress tolerance
F1_2019	2022	Long	LL	0.426292	0.286651	Long-term_x000D_ heat stress tolerance
F1_2019	2022	Long	LL	0.444176	0.284831	Long-term_x000D_ heat stress tolerance
F1_2019	2022	Long	LL	0.46206	0.282956	Long-term_x000D_ heat stress tolerance
F1_2019	2022	Long	LL	0.479945	0.281018	Long-term_x000D_ heat stress tolerance
F1_2019	2022	Long	LL	0.497829	0.278979	Long-term_x000D_ heat stress tolerance
F1_2019	2022	Long	LL	0.515713	0.276895	Long-term_x000D_ heat stress tolerance
F1_2019	2022	Long	LL	0.533597	0.274729	Long-term_x000D_ heat stress tolerance
F1_2019	2022	Long	LL	0.551481	0.272488	Long-term_x000D_ heat stress tolerance
F1_2019	2022	Long	LL	0.569365	0.270204	Long-term_x000D_ heat stress tolerance
F1_2019	2022	Long	LL	0.587249	0.267824	Long-term_x000D_ heat stress tolerance
F1_2019	2022	Long	LL	0.605133	0.265393	Long-term_x000D_ heat stress tolerance
F1_2019	2022	Long	LL	0.623017	0.262911	Long-term_x000D_ heat stress tolerance
F1_2019	2022	Long	LL	0.640901	0.26034	Long-term_x000D_ heat stress tolerance
F1_2019	2022	Long	LL	0.658785	0.257731	Long-term_x000D_ heat stress tolerance
F1_2019	2022	Long	LL	0.676669	0.255056	Long-term_x000D_ heat stress tolerance
F1_2019	2022	Long	LL	0.694553	0.252318	Long-term_x000D_ heat stress tolerance
F1_2019	2022	Long	LL	0.712437	0.249544	Long-term_x000D_ heat stress tolerance
F1_2019	2022	Long	LL	0.730321	0.246695	Long-term_x000D_ heat stress tolerance
F1_2019	2022	Long	LL	0.748205	0.243803	Long-term_x000D_ heat stress tolerance
F1_2019	2022	Long	LL	0.766089	0.240873	Long-term_x000D_ heat stress tolerance
F1_2019	2022	Long	LL	0.783973	0.237872	Long-term_x000D_ heat stress tolerance
F1_2019	2022	Long	LL	0.801857	0.234843	Long-term_x000D_ heat stress tolerance
F1_2019	2022	Long	LL	0.819741	0.231766	Long-term_x000D_ heat stress tolerance
F1_2019	2022	Long	LL	0.837625	0.228641	Long-term_x000D_ heat stress tolerance
F1_2019	2022	Long	LL	0.855509	0.225489	Long-term_x000D_ heat stress tolerance
F1_2019	2022	Long	LL	0.873393	0.222287	Long-term_x000D_ heat stress tolerance
F1_2019	2022	Long	LL	0.891277	0.219054	Long-term_x000D_ heat stress tolerance
F1_2019	2022	Long	LL	0.909161	0.215796	Long-term_x000D_ heat stress tolerance
F1_2019	2022	Long	LL	0.927045	0.212491	Long-term_x000D_ heat stress tolerance
F1_2019	2022	Long	LL	0.944929	0.209168	Long-term_x000D_ heat stress tolerance
F1_2019	2022	Long	LL	0.962813	0.205817	Long-term_x000D_ heat stress tolerance
F1_2019	2022	Long	LL	0.980697	0.202437	Long-term_x000D_ heat stress tolerance
F1_2019	2022	Long	LL	0.998581	0.199043	Long-term_x000D_ heat stress tolerance
F1_2019	2022	Long	LL	1.01646	0.195622	Long-term_x000D_ heat stress tolerance
F1_2019	2022	Long	LL	1.03435	0.192186	Long-term_x000D_ heat stress tolerance
F1_2019	2022	Long	LL	1.05223	0.188739	Long-term_x000D_ heat stress tolerance
F1_2019	2022	Long	LL	1.07012	0.185272	Long-term_x000D_ heat stress tolerance
F1_2019	2022	Long	LL	1.088	0.181799	Long-term_x000D_ heat stress tolerance
F1_2019	2022	Long	LL	1.10588	0.178318	Long-term_x000D_ heat stress tolerance
F1_2019	2022	Long	LL	1.12377	0.17483	Long-term_x000D_ heat stress tolerance
F1_2019	2022	Long	LL	1.14165	0.17134	Long-term_x000D_ heat stress tolerance
F1_2019	2022	Long	LL	1.15954	0.167849	Long-term_x000D_ heat stress tolerance
F1_2019	2022	Long	LL	1.17742	0.164359	Long-term_x000D_ heat stress tolerance
F1_2019	2022	Long	LL	1.1953	0.160872	Long-term_x000D_ heat stress tolerance
F1_2019	2022	Long	LL	1.21319	0.157394	Long-term_x000D_ heat stress tolerance
F1_2019	2022	Long	LL	1.23107	0.153922	Long-term_x000D_ heat stress tolerance
F1_2019	2022	Long	LL	1.24896	0.150459	Long-term_x000D_ heat stress tolerance
F1_2019	2022	Long	LL	1.26684	0.147014	Long-term_x000D_ heat stress tolerance
F1_2019	2022	Long	LL	1.28473	0.143579	Long-term_x000D_ heat stress tolerance
F1_2019	2022	Long	LL	1.30261	0.140164	Long-term_x000D_ heat stress tolerance
F1_2019	2022	Long	LL	1.32049	0.13677	Long-term_x000D_ heat stress tolerance
F1_2019	2022	Long	LL	1.33838	0.133389	Long-term_x000D_ heat stress tolerance
F1_2019	2022	Long	LL	1.35626	0.130044	Long-term_x000D_ heat stress tolerance
F1_2019	2022	Long	LL	1.37415	0.126719	Long-term_x000D_ heat stress tolerance
F1_2019	2022	Long	LL	1.39203	0.123416	Long-term_x000D_ heat stress tolerance
F1_2019	2022	Long	LL	1.40991	0.120155	Long-term_x000D_ heat stress tolerance
F1_2019	2022	Long	LL	1.4278	0.116913	Long-term_x000D_ heat stress tolerance
F1_2019	2022	Long	LL	1.44568	0.113711	Long-term_x000D_ heat stress tolerance
F1_2019	2022	Long	LL	1.46357	0.110545	Long-term_x000D_ heat stress tolerance
F1_2019	2022	Long	LL	1.48145	0.107403	Long-term_x000D_ heat stress tolerance
F1_2019	2022	Long	LL	1.49933	0.104318	Long-term_x000D_ heat stress tolerance
F1_2019	2022	Long	LL	1.51722	0.101263	Long-term_x000D_ heat stress tolerance
F1_2019	2022	Long	LL	1.5351	0.098242	Long-term_x000D_ heat stress tolerance
F1_2019	2022	Long	LL	1.55299	0.0952809	Long-term_x000D_ heat stress tolerance
F1_2019	2022	Long	LL	1.57087	0.0923483	Long-term_x000D_ heat stress tolerance
F1_2019	2022	Long	LL	1.58875	0.089467	Long-term_x000D_ heat stress tolerance
F1_2019	2022	Long	LL	1.60664	0.0866368	Long-term_x000D_ heat stress tolerance
F1_2019	2022	Long	LL	1.62452	0.0838369	Long-term_x000D_ heat stress tolerance
F1_2019	2022	Long	LL	1.64241	0.081107	Long-term_x000D_ heat stress tolerance
F1_2019	2022	Long	LL	1.66029	0.0784166	Long-term_x000D_ heat stress tolerance
F1_2019	2022	Long	LL	1.67817	0.0757661	Long-term_x000D_ heat stress tolerance
F1_2019	2022	Long	LL	1.69606	0.073189	Long-term_x000D_ heat stress tolerance
F1_2019	2022	Long	LL	1.71394	0.0706455	Long-term_x000D_ heat stress tolerance
F1_2019	2022	Long	LL	1.73183	0.0681594	Long-term_x000D_ heat stress tolerance
F1_2019	2022	Long	LL	1.74971	0.0657336	Long-term_x000D_ heat stress tolerance
F1_2019	2022	Long	LL	1.76759	0.0633422	Long-term_x000D_ heat stress tolerance
F1_2019	2022	Long	LL	1.78548	0.061026	Long-term_x000D_ heat stress tolerance
F1_2019	2022	Long	LL	1.80336	0.0587551	Long-term_x000D_ heat stress tolerance
F1_2019	2022	Long	LL	1.82125	0.0565251	Long-term_x000D_ heat stress tolerance
F1_2019	2022	Long	LL	1.83913	0.0543758	Long-term_x000D_ heat stress tolerance
F1_2019	2022	Long	LL	1.85701	0.0522618	Long-term_x000D_ heat stress tolerance
F1_2019	2022	Long	LL	1.8749	0.0502052	Long-term_x000D_ heat stress tolerance
F1_2019	2022	Long	LL	1.89278	0.048213	Long-term_x000D_ heat stress tolerance
F1_2019	2022	Long	LL	1.91067	0.0462559	Long-term_x000D_ heat stress tolerance
F1_2019	2022	Long	LL	1.92855	0.0443722	Long-term_x000D_ heat stress tolerance
F1_2019	2022	Long	LL	1.94643	0.0425358	Long-term_x000D_ heat stress tolerance
F1_2019	2022	Long	LL	1.96432	0.0407377	Long-term_x000D_ heat stress tolerance
F1_2019	2022	Long	LL	1.9822	0.0390206	Long-term_x000D_ heat stress tolerance
F1_2019	2022	Long	LL	2.00009	0.0373374	Long-term_x000D_ heat stress tolerance
F1_2019	2022	Long	LL	2.01797	0.0357072	Long-term_x000D_ heat stress tolerance
F1_2019	2022	Long	LL	2.03585	0.0341402	Long-term_x000D_ heat stress tolerance
F1_2019	2022	Long	LL	2.05374	0.0326061	Long-term_x000D_ heat stress tolerance
F1_2019	2022	Long	LL	2.07162	0.0311383	Long-term_x000D_ heat stress tolerance
F1_2019	2022	Long	LL	2.08951	0.0297162	Long-term_x000D_ heat stress tolerance
F1_2019	2022	Long	LL	2.10739	0.028327	Long-term_x000D_ heat stress tolerance
F1_2019	2022	Long	LL	2.12527	0.0270136	Long-term_x000D_ heat stress tolerance
F1_2019	2022	Long	LL	2.14316	0.0257303	Long-term_x000D_ heat stress tolerance
F1_2019	2022	Long	LL	2.16104	0.0244925	Long-term_x000D_ heat stress tolerance
F1_2019	2022	Long	LL	2.17893	0.0233124	Long-term_x000D_ heat stress tolerance
F1_2019	2022	Long	LL	2.19681	0.0221611	Long-term_x000D_ heat stress tolerance
F1_2019	2022	Long	LL	2.21469	0.0210657	Long-term_x000D_ heat stress tolerance
F1_2019	2022	Long	LL	2.23258	0.0200115	Long-term_x000D_ heat stress tolerance
F1_2019	2022	Long	LL	2.25046	0.0189846	Long-term_x000D_ heat stress tolerance
F1_2019	2022	Long	LL	2.26835	0.018022	Long-term_x000D_ heat stress tolerance
F1_2019	2022	Long	LL	2.28623	0.0170856	Long-term_x000D_ heat stress tolerance
F1_2019	2022	Long	LL	2.30411	0.0161856	Long-term_x000D_ heat stress tolerance
F1_2019	2022	Long	LL	2.322	0.015335	Long-term_x000D_ heat stress tolerance
F1_2019	2022	Long	LL	2.33988	0.0145081	Long-term_x000D_ heat stress tolerance
F1_2019	2022	Long	LL	2.35777	0.0137254	Long-term_x000D_ heat stress tolerance
F1_2019	2022	Long	LL	2.37565	0.0129775	Long-term_x000D_ heat stress tolerance
F1_2019	2022	Long	LL	2.39353	0.0122517	Long-term_x000D_ heat stress tolerance
F1_2019	2022	Long	LL	2.41142	0.0115757	Long-term_x000D_ heat stress tolerance
F1_2019	2022	Long	LL	2.4293	0.0109219	Long-term_x000D_ heat stress tolerance
F1_2019	2022	Long	LL	2.44719	0.0102954	Long-term_x000D_ heat stress tolerance
F1_2019	2022	Long	LL	2.46507	0.00970889	Long-term_x000D_ heat stress tolerance
F1_2019	2022	Long	LL	2.48295	0.00914069	Long-term_x000D_ heat stress tolerance
F1_2019	2022	Long	LL	2.50084	0.00860535	Long-term_x000D_ heat stress tolerance
F1_2019	2022	Long	LL	2.51872	0.00809772	Long-term_x000D_ heat stress tolerance
F1_2019	2022	Long	LL	2.53661	0.00760686	Long-term_x000D_ heat stress tolerance
F1_2019	2022	Long	LL	2.55449	0.00715261	Long-term_x000D_ heat stress tolerance
F1_2019	2022	Long	LL	2.57237	0.00671587	Long-term_x000D_ heat stress tolerance
F1_2019	2022	Long	LL	2.59026	0.00629854	Long-term_x000D_ heat stress tolerance
F1_2019	2022	Long	LL	2.60814	0.00591164	Long-term_x000D_ heat stress tolerance
F1_2019	2022	Long	LL	2.62603	0.00553814	Long-term_x000D_ heat stress tolerance
F1_2019	2022	Long	LL	2.64391	0.00518774	Long-term_x000D_ heat stress tolerance
F1_2019	2022	Long	LL	2.66179	0.00485819	Long-term_x000D_ heat stress tolerance
F1_2019	2022	Long	LL	2.67968	0.00454069	Long-term_x000D_ heat stress tolerance
F1_2019	2022	Long	LL	2.69756	0.00424856	Long-term_x000D_ heat stress tolerance
F1_2019	2022	Long	LL	2.71545	0.00396954	Long-term_x000D_ heat stress tolerance
F1_2019	2022	Long	LL	2.73333	0.00370352	Long-term_x000D_ heat stress tolerance
F1_2019	2022	Long	LL	2.75121	0.00345946	Long-term_x000D_ heat stress tolerance
F1_2019	2022	Long	LL	2.7691	0.00322464	Long-term_x000D_ heat stress tolerance
F1_2019	2022	Long	LL	2.78698	0.0030052	Long-term_x000D_ heat stress tolerance
F1_2019	2022	Long	LL	2.80487	0.00280061	Long-term_x000D_ heat stress tolerance
F1_2019	2022	Long	LL	2.82275	0.0026042	Long-term_x000D_ heat stress tolerance
F1_2019	2022	Long	LL	2.84063	0.00242446	Long-term_x000D_ heat stress tolerance
F1_2019	2022	Long	LL	2.85852	0.00225399	Long-term_x000D_ heat stress tolerance
F1_2019	2022	Long	LL	2.8764	0.00209176	Long-term_x000D_ heat stress tolerance
F1_2019	2022	Long	LL	2.89429	0.00194454	Long-term_x000D_ heat stress tolerance
F1_2019	2022	Long	LL	2.91217	0.00180338	Long-term_x000D_ heat stress tolerance
F1_2019	2022	Long	LL	2.93005	0.0016719	Long-term_x000D_ heat stress tolerance
F1_2019	2022	Long	LL	2.94794	0.00155045	Long-term_x000D_ heat stress tolerance
F1_2019	2022	Long	LL	2.96582	0.00143427	Long-term_x000D_ heat stress tolerance
F1_2019	2022	Long	LL	2.98371	0.00132848	Long-term_x000D_ heat stress tolerance
F1_2019	2022	Long	LL	3.00159	0.0012289	Long-term_x000D_ heat stress tolerance
F1_2019	2022	Long	LL	3.01947	0.00113425	Long-term_x000D_ heat stress tolerance
F1_2019	2022	Long	LL	3.03736	0.00104935	Long-term_x000D_ heat stress tolerance
F1_2019	2022	Long	LL	3.05524	0.000968204	Long-term_x000D_ heat stress tolerance
F1_2019	2022	Long	LL	3.07313	0.000892854	Long-term_x000D_ heat stress tolerance
F1_2019	2022	Long	LL	3.09101	0.000823924	Long-term_x000D_ heat stress tolerance
F1_2019	2022	Long	LL	3.10889	0.000758214	Long-term_x000D_ heat stress tolerance
F1_2019	2022	Long	LL	3.12678	0.000698652	Long-term_x000D_ heat stress tolerance
F1_2019	2022	Long	LL	3.12678	0	Long-term_x000D_ heat stress tolerance
F1_2019	2022	Long	HH	-3.76614	0	Long-term_x000D_ heat stress tolerance
F1_2019	2022	Long	HH	-3.76614	0.000569359	Long-term_x000D_ heat stress tolerance
F1_2019	2022	Long	HH	-3.75439	0.000635908	Long-term_x000D_ heat stress tolerance
F1_2019	2022	Long	HH	-3.74263	0.000707903	Long-term_x000D_ heat stress tolerance
F1_2019	2022	Long	HH	-3.73087	0.000789955	Long-term_x000D_ heat stress tolerance
F1_2019	2022	Long	HH	-3.71912	0.000879228	Long-term_x000D_ heat stress tolerance
F1_2019	2022	Long	HH	-3.70736	0.00097554	Long-term_x000D_ heat stress tolerance
F1_2019	2022	Long	HH	-3.6956	0.0010823	Long-term_x000D_ heat stress tolerance
F1_2019	2022	Long	HH	-3.68385	0.00120029	Long-term_x000D_ heat stress tolerance
F1_2019	2022	Long	HH	-3.67209	0.0013272	Long-term_x000D_ heat stress tolerance
F1_2019	2022	Long	HH	-3.66033	0.00146437	Long-term_x000D_ heat stress tolerance
F1_2019	2022	Long	HH	-3.64858	0.00161801	Long-term_x000D_ heat stress tolerance
F1_2019	2022	Long	HH	-3.63682	0.00178271	Long-term_x000D_ heat stress tolerance
F1_2019	2022	Long	HH	-3.62506	0.00195875	Long-term_x000D_ heat stress tolerance
F1_2019	2022	Long	HH	-3.61331	0.00215383	Long-term_x000D_ heat stress tolerance
F1_2019	2022	Long	HH	-3.60155	0.00236436	Long-term_x000D_ heat stress tolerance
F1_2019	2022	Long	HH	-3.58979	0.00258864	Long-term_x000D_ heat stress tolerance
F1_2019	2022	Long	HH	-3.57803	0.00283139	Long-term_x000D_ heat stress tolerance
F1_2019	2022	Long	HH	-3.56628	0.00309644	Long-term_x000D_ heat stress tolerance
F1_2019	2022	Long	HH	-3.55452	0.00337778	Long-term_x000D_ heat stress tolerance
F1_2019	2022	Long	HH	-3.54276	0.00367594	Long-term_x000D_ heat stress tolerance
F1_2019	2022	Long	HH	-3.53101	0.00400454	Long-term_x000D_ heat stress tolerance
F1_2019	2022	Long	HH	-3.51925	0.00435202	Long-term_x000D_ heat stress tolerance
F1_2019	2022	Long	HH	-3.50749	0.00471867	Long-term_x000D_ heat stress tolerance
F1_2019	2022	Long	HH	-3.49574	0.00511454	Long-term_x000D_ heat stress tolerance
F1_2019	2022	Long	HH	-3.48398	0.005537	Long-term_x000D_ heat stress tolerance
F1_2019	2022	Long	HH	-3.47222	0.00598103	Long-term_x000D_ heat stress tolerance
F1_2019	2022	Long	HH	-3.46047	0.00645123	Long-term_x000D_ heat stress tolerance
F1_2019	2022	Long	HH	-3.44871	0.00695673	Long-term_x000D_ heat stress tolerance
F1_2019	2022	Long	HH	-3.43695	0.00748586	Long-term_x000D_ heat stress tolerance
F1_2019	2022	Long	HH	-3.4252	0.00803882	Long-term_x000D_ heat stress tolerance
F1_2019	2022	Long	HH	-3.41344	0.00863185	Long-term_x000D_ heat stress tolerance
F1_2019	2022	Long	HH	-3.40168	0.00925211	Long-term_x000D_ heat stress tolerance
F1_2019	2022	Long	HH	-3.38992	0.00989753	Long-term_x000D_ heat stress tolerance
F1_2019	2022	Long	HH	-3.37817	0.0105776	Long-term_x000D_ heat stress tolerance
F1_2019	2022	Long	HH	-3.36641	0.0112926	Long-term_x000D_ heat stress tolerance
F1_2019	2022	Long	HH	-3.35465	0.0120332	Long-term_x000D_ heat stress tolerance
F1_2019	2022	Long	HH	-3.3429	0.0128018	Long-term_x000D_ heat stress tolerance
F1_2019	2022	Long	HH	-3.33114	0.0136119	Long-term_x000D_ heat stress tolerance
F1_2019	2022	Long	HH	-3.31938	0.0144471	Long-term_x000D_ heat stress tolerance
F1_2019	2022	Long	HH	-3.30763	0.0153071	Long-term_x000D_ heat stress tolerance
F1_2019	2022	Long	HH	-3.29587	0.0162044	Long-term_x000D_ heat stress tolerance
F1_2019	2022	Long	HH	-3.28411	0.0171294	Long-term_x000D_ heat stress tolerance
F1_2019	2022	Long	HH	-3.27236	0.018077	Long-term_x000D_ heat stress tolerance
F1_2019	2022	Long	HH	-3.2606	0.0190524	Long-term_x000D_ heat stress tolerance
F1_2019	2022	Long	HH	-3.24884	0.0200576	Long-term_x000D_ heat stress tolerance
F1_2019	2022	Long	HH	-3.23709	0.0210819	Long-term_x000D_ heat stress tolerance
F1_2019	2022	Long	HH	-3.22533	0.0221248	Long-term_x000D_ heat stress tolerance
F1_2019	2022	Long	HH	-3.21357	0.0231958	Long-term_x000D_ heat stress tolerance
F1_2019	2022	Long	HH	-3.20181	0.0242809	Long-term_x000D_ heat stress tolerance
F1_2019	2022	Long	HH	-3.19006	0.0253792	Long-term_x000D_ heat stress tolerance
F1_2019	2022	Long	HH	-3.1783	0.0264936	Long-term_x000D_ heat stress tolerance
F1_2019	2022	Long	HH	-3.16654	0.0276186	Long-term_x000D_ heat stress tolerance
F1_2019	2022	Long	HH	-3.15479	0.02875	Long-term_x000D_ heat stress tolerance
F1_2019	2022	Long	HH	-3.14303	0.0298871	Long-term_x000D_ heat stress tolerance
F1_2019	2022	Long	HH	-3.13127	0.0310265	Long-term_x000D_ heat stress tolerance
F1_2019	2022	Long	HH	-3.11952	0.0321643	Long-term_x000D_ heat stress tolerance
F1_2019	2022	Long	HH	-3.10776	0.0332995	Long-term_x000D_ heat stress tolerance
F1_2019	2022	Long	HH	-3.096	0.0344247	Long-term_x000D_ heat stress tolerance
F1_2019	2022	Long	HH	-3.08425	0.0355386	Long-term_x000D_ heat stress tolerance
F1_2019	2022	Long	HH	-3.07249	0.0366409	Long-term_x000D_ heat stress tolerance
F1_2019	2022	Long	HH	-3.06073	0.037724	Long-term_x000D_ heat stress tolerance
F1_2019	2022	Long	HH	-3.04898	0.0387816	Long-term_x000D_ heat stress tolerance
F1_2019	2022	Long	HH	-3.03722	0.039818	Long-term_x000D_ heat stress tolerance
F1_2019	2022	Long	HH	-3.02546	0.0408302	Long-term_x000D_ heat stress tolerance
F1_2019	2022	Long	HH	-3.01371	0.0417981	Long-term_x000D_ heat stress tolerance
F1_2019	2022	Long	HH	-3.00195	0.0427353	Long-term_x000D_ heat stress tolerance
F1_2019	2022	Long	HH	-2.99019	0.0436409	Long-term_x000D_ heat stress tolerance
F1_2019	2022	Long	HH	-2.97843	0.0444937	Long-term_x000D_ heat stress tolerance
F1_2019	2022	Long	HH	-2.96668	0.0452999	Long-term_x000D_ heat stress tolerance
F1_2019	2022	Long	HH	-2.95492	0.0460659	Long-term_x000D_ heat stress tolerance
F1_2019	2022	Long	HH	-2.94316	0.0467795	Long-term_x000D_ heat stress tolerance
F1_2019	2022	Long	HH	-2.93141	0.0474259	Long-term_x000D_ heat stress tolerance
F1_2019	2022	Long	HH	-2.91965	0.0480247	Long-term_x000D_ heat stress tolerance
F1_2019	2022	Long	HH	-2.90789	0.0485752	Long-term_x000D_ heat stress tolerance
F1_2019	2022	Long	HH	-2.89614	0.0490395	Long-term_x000D_ heat stress tolerance
F1_2019	2022	Long	HH	-2.88438	0.0494489	Long-term_x000D_ heat stress tolerance
F1_2019	2022	Long	HH	-2.87262	0.0498047	Long-term_x000D_ heat stress tolerance
F1_2019	2022	Long	HH	-2.86087	0.0500828	Long-term_x000D_ heat stress tolerance
F1_2019	2022	Long	HH	-2.84911	0.0502873	Long-term_x000D_ heat stress tolerance
F1_2019	2022	Long	HH	-2.83735	0.0504351	Long-term_x000D_ heat stress tolerance
F1_2019	2022	Long	HH	-2.8256	0.0505177	Long-term_x000D_ heat stress tolerance
F1_2019	2022	Long	HH	-2.81384	0.0505093	Long-term_x000D_ heat stress tolerance
F1_2019	2022	Long	HH	-2.80208	0.0504435	Long-term_x000D_ heat stress tolerance
F1_2019	2022	Long	HH	-2.79032	0.0503204	Long-term_x000D_ heat stress tolerance
F1_2019	2022	Long	HH	-2.77857	0.0501067	Long-term_x000D_ heat stress tolerance
F1_2019	2022	Long	HH	-2.76681	0.0498298	Long-term_x000D_ heat stress tolerance
F1_2019	2022	Long	HH	-2.75505	0.0494977	Long-term_x000D_ heat stress tolerance
F1_2019	2022	Long	HH	-2.7433	0.049094	Long-term_x000D_ heat stress tolerance
F1_2019	2022	Long	HH	-2.73154	0.0486166	Long-term_x000D_ heat stress tolerance
F1_2019	2022	Long	HH	-2.71978	0.0480883	Long-term_x000D_ heat stress tolerance
F1_2019	2022	Long	HH	-2.70803	0.0475078	Long-term_x000D_ heat stress tolerance
F1_2019	2022	Long	HH	-2.69627	0.0468477	Long-term_x000D_ heat stress tolerance
F1_2019	2022	Long	HH	-2.68451	0.0461432	Long-term_x000D_ heat stress tolerance
F1_2019	2022	Long	HH	-2.67276	0.0453951	Long-term_x000D_ heat stress tolerance
F1_2019	2022	Long	HH	-2.661	0.0445859	Long-term_x000D_ heat stress tolerance
F1_2019	2022	Long	HH	-2.64924	0.0437307	Long-term_x000D_ heat stress tolerance
F1_2019	2022	Long	HH	-2.63749	0.0428402	Long-term_x000D_ heat stress tolerance
F1_2019	2022	Long	HH	-2.62573	0.0419088	Long-term_x000D_ heat stress tolerance
F1_2019	2022	Long	HH	-2.61397	0.0409329	Long-term_x000D_ heat stress tolerance
F1_2019	2022	Long	HH	-2.60221	0.0399308	Long-term_x000D_ heat stress tolerance
F1_2019	2022	Long	HH	-2.59046	0.0389035	Long-term_x000D_ heat stress tolerance
F1_2019	2022	Long	HH	-2.5787	0.0378408	Long-term_x000D_ heat stress tolerance
F1_2019	2022	Long	HH	-2.56694	0.03676	Long-term_x000D_ heat stress tolerance
F1_2019	2022	Long	HH	-2.55519	0.0356637	Long-term_x000D_ heat stress tolerance
F1_2019	2022	Long	HH	-2.54343	0.0345493	Long-term_x000D_ heat stress tolerance
F1_2019	2022	Long	HH	-2.53167	0.0334233	Long-term_x000D_ heat stress tolerance
F1_2019	2022	Long	HH	-2.51992	0.0322909	Long-term_x000D_ heat stress tolerance
F1_2019	2022	Long	HH	-2.50816	0.0311531	Long-term_x000D_ heat stress tolerance
F1_2019	2022	Long	HH	-2.4964	0.0300137	Long-term_x000D_ heat stress tolerance
F1_2019	2022	Long	HH	-2.48465	0.0288765	Long-term_x000D_ heat stress tolerance
F1_2019	2022	Long	HH	-2.47289	0.0277425	Long-term_x000D_ heat stress tolerance
F1_2019	2022	Long	HH	-2.46113	0.026618	Long-term_x000D_ heat stress tolerance
F1_2019	2022	Long	HH	-2.44938	0.0255042	Long-term_x000D_ heat stress tolerance
F1_2019	2022	Long	HH	-2.43762	0.0244009	Long-term_x000D_ heat stress tolerance
F1_2019	2022	Long	HH	-2.42586	0.0233134	Long-term_x000D_ heat stress tolerance
F1_2019	2022	Long	HH	-2.4141	0.0222471	Long-term_x000D_ heat stress tolerance
F1_2019	2022	Long	HH	-2.40235	0.0211972	Long-term_x000D_ heat stress tolerance
F1_2019	2022	Long	HH	-2.39059	0.0201649	Long-term_x000D_ heat stress tolerance
F1_2019	2022	Long	HH	-2.37883	0.0191653	Long-term_x000D_ heat stress tolerance
F1_2019	2022	Long	HH	-2.36708	0.0181866	Long-term_x000D_ heat stress tolerance
F1_2019	2022	Long	HH	-2.35532	0.0172293	Long-term_x000D_ heat stress tolerance
F1_2019	2022	Long	HH	-2.34356	0.0163051	Long-term_x000D_ heat stress tolerance
F1_2019	2022	Long	HH	-2.33181	0.0154104	Long-term_x000D_ heat stress tolerance
F1_2019	2022	Long	HH	-2.32005	0.0145399	Long-term_x000D_ heat stress tolerance
F1_2019	2022	Long	HH	-2.30829	0.0136987	Long-term_x000D_ heat stress tolerance
F1_2019	2022	Long	HH	-2.29654	0.0128959	Long-term_x000D_ heat stress tolerance
F1_2019	2022	Long	HH	-2.28478	0.0121186	Long-term_x000D_ heat stress tolerance
F1_2019	2022	Long	HH	-2.27302	0.0113668	Long-term_x000D_ heat stress tolerance
F1_2019	2022	Long	HH	-2.26127	0.0106573	Long-term_x000D_ heat stress tolerance
F1_2019	2022	Long	HH	-2.24951	0.00997541	Long-term_x000D_ heat stress tolerance
F1_2019	2022	Long	HH	-2.23775	0.00931898	Long-term_x000D_ heat stress tolerance
F1_2019	2022	Long	HH	-2.226	0.00869731	Long-term_x000D_ heat stress tolerance
F1_2019	2022	Long	HH	-2.21424	0.00810925	Long-term_x000D_ heat stress tolerance
F1_2019	2022	Long	HH	-2.20248	0.00754566	Long-term_x000D_ heat stress tolerance
F1_2019	2022	Long	HH	-2.19072	0.00700873	Long-term_x000D_ heat stress tolerance
F1_2019	2022	Long	HH	-2.17897	0.00651004	Long-term_x000D_ heat stress tolerance
F1_2019	2022	Long	HH	-2.16721	0.00603409	Long-term_x000D_ heat stress tolerance
F1_2019	2022	Long	HH	-2.15545	0.00558065	Long-term_x000D_ heat stress tolerance
F1_2019	2022	Long	HH	-2.1437	0.00516085	Long-term_x000D_ heat stress tolerance
F1_2019	2022	Long	HH	-2.13194	0.0047654	Long-term_x000D_ heat stress tolerance
F1_2019	2022	Long	HH	-2.12018	0.00439016	Long-term_x000D_ heat stress tolerance
F1_2019	2022	Long	HH	-2.10843	0.00403995	Long-term_x000D_ heat stress tolerance
F1_2019	2022	Long	HH	-2.09667	0.00371661	Long-term_x000D_ heat stress tolerance
F1_2019	2022	Long	HH	-2.08491	0.00341097	Long-term_x000D_ heat stress tolerance
F1_2019	2022	Long	HH	-2.07316	0.00312273	Long-term_x000D_ heat stress tolerance
F1_2019	2022	Long	HH	-2.0614	0.00286254	Long-term_x000D_ heat stress tolerance
F1_2019	2022	Long	HH	-2.04964	0.00261749	Long-term_x000D_ heat stress tolerance
F1_2019	2022	Long	HH	-2.03789	0.00238726	Long-term_x000D_ heat stress tolerance
F1_2019	2022	Long	HH	-2.02613	0.00217737	Long-term_x000D_ heat stress tolerance
F1_2019	2022	Long	HH	-2.01437	0.00198398	Long-term_x000D_ heat stress tolerance
F1_2019	2022	Long	HH	-2.00261	0.00180296	Long-term_x000D_ heat stress tolerance
F1_2019	2022	Long	HH	-1.99086	0.00163592	Long-term_x000D_ heat stress tolerance
F1_2019	2022	Long	HH	-1.9791	0.00148576	Long-term_x000D_ heat stress tolerance
F1_2019	2022	Long	HH	-1.96734	0.0013457	Long-term_x000D_ heat stress tolerance
F1_2019	2022	Long	HH	-1.95559	0.00121549	Long-term_x000D_ heat stress tolerance
F1_2019	2022	Long	HH	-1.94383	0.00109999	Long-term_x000D_ heat stress tolerance
F1_2019	2022	Long	HH	-1.93207	0.000993491	Long-term_x000D_ heat stress tolerance
F1_2019	2022	Long	HH	-1.92032	0.000894895	Long-term_x000D_ heat stress tolerance
F1_2019	2022	Long	HH	-1.90856	0.000806318	Long-term_x000D_ heat stress tolerance
F1_2019	2022	Long	HH	-1.8968	0.000726929	Long-term_x000D_ heat stress tolerance
F1_2019	2022	Long	HH	-1.88505	0.000653802	Long-term_x000D_ heat stress tolerance
F1_2019	2022	Long	HH	-1.87329	0.000587168	Long-term_x000D_ heat stress tolerance
F1_2019	2022	Long	HH	-1.86153	0.000529486	Long-term_x000D_ heat stress tolerance
F1_2019	2022	Long	HH	-1.84978	0.000476742	Long-term_x000D_ heat stress tolerance
F1_2019	2022	Long	HH	-1.83802	0.0004288	Long-term_x000D_ heat stress tolerance
F1_2019	2022	Long	HH	-1.82626	0.000387614	Long-term_x000D_ heat stress tolerance
F1_2019	2022	Long	HH	-1.8145	0.000351233	Long-term_x000D_ heat stress tolerance
F1_2019	2022	Long	HH	-1.80275	0.000318699	Long-term_x000D_ heat stress tolerance
F1_2019	2022	Long	HH	-1.79099	0.000290753	Long-term_x000D_ heat stress tolerance
F1_2019	2022	Long	HH	-1.77923	0.000267774	Long-term_x000D_ heat stress tolerance
F1_2019	2022	Long	HH	-1.76748	0.000247999	Long-term_x000D_ heat stress tolerance
F1_2019	2022	Long	HH	-1.75572	0.000231366	Long-term_x000D_ heat stress tolerance
F1_2019	2022	Long	HH	-1.74396	0.000219809	Long-term_x000D_ heat stress tolerance
F1_2019	2022	Long	HH	-1.73221	0.00021119	Long-term_x000D_ heat stress tolerance
F1_2019	2022	Long	HH	-1.72045	0.000205434	Long-term_x000D_ heat stress tolerance
F1_2019	2022	Long	HH	-1.70869	0.000203724	Long-term_x000D_ heat stress tolerance
F1_2019	2022	Long	HH	-1.69694	0.000205716	Long-term_x000D_ heat stress tolerance
F1_2019	2022	Long	HH	-1.68518	0.000210612	Long-term_x000D_ heat stress tolerance
F1_2019	2022	Long	HH	-1.67342	0.000218903	Long-term_x000D_ heat stress tolerance
F1_2019	2022	Long	HH	-1.66167	0.000232063	Long-term_x000D_ heat stress tolerance
F1_2019	2022	Long	HH	-1.64991	0.000248514	Long-term_x000D_ heat stress tolerance
F1_2019	2022	Long	HH	-1.63815	0.000268328	Long-term_x000D_ heat stress tolerance
F1_2019	2022	Long	HH	-1.62639	0.000293966	Long-term_x000D_ heat stress tolerance
F1_2019	2022	Long	HH	-1.61464	0.000324103	Long-term_x000D_ heat stress tolerance
F1_2019	2022	Long	HH	-1.60288	0.000358439	Long-term_x000D_ heat stress tolerance
F1_2019	2022	Long	HH	-1.59112	0.000398736	Long-term_x000D_ heat stress tolerance
F1_2019	2022	Long	HH	-1.57937	0.00044607	Long-term_x000D_ heat stress tolerance
F1_2019	2022	Long	HH	-1.56761	0.000498888	Long-term_x000D_ heat stress tolerance
F1_2019	2022	Long	HH	-1.55585	0.000557719	Long-term_x000D_ heat stress tolerance
F1_2019	2022	Long	HH	-1.5441	0.000627341	Long-term_x000D_ heat stress tolerance
F1_2019	2022	Long	HH	-1.53234	0.000704249	Long-term_x000D_ heat stress tolerance
F1_2019	2022	Long	HH	-1.52058	0.000788708	Long-term_x000D_ heat stress tolerance
F1_2019	2022	Long	HH	-1.50883	0.0008857	Long-term_x000D_ heat stress tolerance
F1_2019	2022	Long	HH	-1.49707	0.000994208	Long-term_x000D_ heat stress tolerance
F1_2019	2022	Long	HH	-1.48531	0.00111278	Long-term_x000D_ heat stress tolerance
F1_2019	2022	Long	HH	-1.47356	0.00124451	Long-term_x000D_ heat stress tolerance
F1_2019	2022	Long	HH	-1.4618	0.0013943	Long-term_x000D_ heat stress tolerance
F1_2019	2022	Long	HH	-1.45004	0.00155736	Long-term_x000D_ heat stress tolerance
F1_2019	2022	Long	HH	-1.43829	0.00173412	Long-term_x000D_ heat stress tolerance
F1_2019	2022	Long	HH	-1.42653	0.00193665	Long-term_x000D_ heat stress tolerance
F1_2019	2022	Long	HH	-1.41477	0.00215712	Long-term_x000D_ heat stress tolerance
F1_2019	2022	Long	HH	-1.40301	0.00239541	Long-term_x000D_ heat stress tolerance
F1_2019	2022	Long	HH	-1.39126	0.00266072	Long-term_x000D_ heat stress tolerance
F1_2019	2022	Long	HH	-1.3795	0.00295425	Long-term_x000D_ heat stress tolerance
F1_2019	2022	Long	HH	-1.36774	0.00327058	Long-term_x000D_ heat stress tolerance
F1_2019	2022	Long	HH	-1.35599	0.00361381	Long-term_x000D_ heat stress tolerance
F1_2019	2022	Long	HH	-1.34423	0.00399896	Long-term_x000D_ heat stress tolerance
F1_2019	2022	Long	HH	-1.33247	0.00441276	Long-term_x000D_ heat stress tolerance
F1_2019	2022	Long	HH	-1.32072	0.00485598	Long-term_x000D_ heat stress tolerance
F1_2019	2022	Long	HH	-1.30896	0.00534967	Long-term_x000D_ heat stress tolerance
F1_2019	2022	Long	HH	-1.2972	0.00588326	Long-term_x000D_ heat stress tolerance
F1_2019	2022	Long	HH	-1.28545	0.00645311	Long-term_x000D_ heat stress tolerance
F1_2019	2022	Long	HH	-1.27369	0.00707279	Long-term_x000D_ heat stress tolerance
F1_2019	2022	Long	HH	-1.26193	0.00775119	Long-term_x000D_ heat stress tolerance
F1_2019	2022	Long	HH	-1.25018	0.00847339	Long-term_x000D_ heat stress tolerance
F1_2019	2022	Long	HH	-1.23842	0.00924195	Long-term_x000D_ heat stress tolerance
F1_2019	2022	Long	HH	-1.22666	0.0100924	Long-term_x000D_ heat stress tolerance
F1_2019	2022	Long	HH	-1.2149	0.0109948	Long-term_x000D_ heat stress tolerance
F1_2019	2022	Long	HH	-1.20315	0.0119501	Long-term_x000D_ heat stress tolerance
F1_2019	2022	Long	HH	-1.19139	0.0129881	Long-term_x000D_ heat stress tolerance
F1_2019	2022	Long	HH	-1.17963	0.0140998	Long-term_x000D_ heat stress tolerance
F1_2019	2022	Long	HH	-1.16788	0.0152728	Long-term_x000D_ heat stress tolerance
F1_2019	2022	Long	HH	-1.15612	0.0165221	Long-term_x000D_ heat stress tolerance
F1_2019	2022	Long	HH	-1.14436	0.0178726	Long-term_x000D_ heat stress tolerance
F1_2019	2022	Long	HH	-1.13261	0.0192926	Long-term_x000D_ heat stress tolerance
F1_2019	2022	Long	HH	-1.12085	0.0207831	Long-term_x000D_ heat stress tolerance
F1_2019	2022	Long	HH	-1.10909	0.0223959	Long-term_x000D_ heat stress tolerance
F1_2019	2022	Long	HH	-1.09734	0.0240908	Long-term_x000D_ heat stress tolerance
F1_2019	2022	Long	HH	-1.08558	0.0258637	Long-term_x000D_ heat stress tolerance
F1_2019	2022	Long	HH	-1.07382	0.0277473	Long-term_x000D_ heat stress tolerance
F1_2019	2022	Long	HH	-1.06207	0.029742	Long-term_x000D_ heat stress tolerance
F1_2019	2022	Long	HH	-1.05031	0.031821	Long-term_x000D_ heat stress tolerance
F1_2019	2022	Long	HH	-1.03855	0.0339946	Long-term_x000D_ heat stress tolerance
F1_2019	2022	Long	HH	-1.02679	0.0363095	Long-term_x000D_ heat stress tolerance
F1_2019	2022	Long	HH	-1.01504	0.0387133	Long-term_x000D_ heat stress tolerance
F1_2019	2022	Long	HH	-1.00328	0.0412064	Long-term_x000D_ heat stress tolerance
F1_2019	2022	Long	HH	-0.991524	0.0438408	Long-term_x000D_ heat stress tolerance
F1_2019	2022	Long	HH	-0.979767	0.0465815	Long-term_x000D_ heat stress tolerance
F1_2019	2022	Long	HH	-0.96801	0.0494138	Long-term_x000D_ heat stress tolerance
F1_2019	2022	Long	HH	-0.956254	0.0523639	Long-term_x000D_ heat stress tolerance
F1_2019	2022	Long	HH	-0.944497	0.0554457	Long-term_x000D_ heat stress tolerance
F1_2019	2022	Long	HH	-0.93274	0.0586186	Long-term_x000D_ heat stress tolerance
F1_2019	2022	Long	HH	-0.920983	0.0618833	Long-term_x000D_ heat stress tolerance
F1_2019	2022	Long	HH	-0.909226	0.0653015	Long-term_x000D_ heat stress tolerance
F1_2019	2022	Long	HH	-0.897469	0.0688074	Long-term_x000D_ heat stress tolerance
F1_2019	2022	Long	HH	-0.885712	0.0724005	Long-term_x000D_ heat stress tolerance
F1_2019	2022	Long	HH	-0.873956	0.0761183	Long-term_x000D_ heat stress tolerance
F1_2019	2022	Long	HH	-0.862199	0.0799403	Long-term_x000D_ heat stress tolerance
F1_2019	2022	Long	HH	-0.850442	0.0838428	Long-term_x000D_ heat stress tolerance
F1_2019	2022	Long	HH	-0.838685	0.0878391	Long-term_x000D_ heat stress tolerance
F1_2019	2022	Long	HH	-0.826928	0.0919509	Long-term_x000D_ heat stress tolerance
F1_2019	2022	Long	HH	-0.815171	0.0961341	Long-term_x000D_ heat stress tolerance
F1_2019	2022	Long	HH	-0.803414	0.100388	Long-term_x000D_ heat stress tolerance
F1_2019	2022	Long	HH	-0.791657	0.104749	Long-term_x000D_ heat stress tolerance
F1_2019	2022	Long	HH	-0.779901	0.109176	Long-term_x000D_ heat stress tolerance
F1_2019	2022	Long	HH	-0.768144	0.113662	Long-term_x000D_ heat stress tolerance
F1_2019	2022	Long	HH	-0.756387	0.118223	Long-term_x000D_ heat stress tolerance
F1_2019	2022	Long	HH	-0.74463	0.122851	Long-term_x000D_ heat stress tolerance
F1_2019	2022	Long	HH	-0.732873	0.127525	Long-term_x000D_ heat stress tolerance
F1_2019	2022	Long	HH	-0.721116	0.132247	Long-term_x000D_ heat stress tolerance
F1_2019	2022	Long	HH	-0.709359	0.13703	Long-term_x000D_ heat stress tolerance
F1_2019	2022	Long	HH	-0.697603	0.141845	Long-term_x000D_ heat stress tolerance
F1_2019	2022	Long	HH	-0.685846	0.146691	Long-term_x000D_ heat stress tolerance
F1_2019	2022	Long	HH	-0.674089	0.151576	Long-term_x000D_ heat stress tolerance
F1_2019	2022	Long	HH	-0.662332	0.156485	Long-term_x000D_ heat stress tolerance
F1_2019	2022	Long	HH	-0.650575	0.161411	Long-term_x000D_ heat stress tolerance
F1_2019	2022	Long	HH	-0.638818	0.166356	Long-term_x000D_ heat stress tolerance
F1_2019	2022	Long	HH	-0.627061	0.171313	Long-term_x000D_ heat stress tolerance
F1_2019	2022	Long	HH	-0.615304	0.176276	Long-term_x000D_ heat stress tolerance
F1_2019	2022	Long	HH	-0.603548	0.181243	Long-term_x000D_ heat stress tolerance
F1_2019	2022	Long	HH	-0.591791	0.186209	Long-term_x000D_ heat stress tolerance
F1_2019	2022	Long	HH	-0.580034	0.19117	Long-term_x000D_ heat stress tolerance
F1_2019	2022	Long	HH	-0.568277	0.196125	Long-term_x000D_ heat stress tolerance
F1_2019	2022	Long	HH	-0.55652	0.201068	Long-term_x000D_ heat stress tolerance
F1_2019	2022	Long	HH	-0.544763	0.205996	Long-term_x000D_ heat stress tolerance
F1_2019	2022	Long	HH	-0.533006	0.210911	Long-term_x000D_ heat stress tolerance
F1_2019	2022	Long	HH	-0.52125	0.215809	Long-term_x000D_ heat stress tolerance
F1_2019	2022	Long	HH	-0.509493	0.220681	Long-term_x000D_ heat stress tolerance
F1_2019	2022	Long	HH	-0.497736	0.225535	Long-term_x000D_ heat stress tolerance
F1_2019	2022	Long	HH	-0.485979	0.230371	Long-term_x000D_ heat stress tolerance
F1_2019	2022	Long	HH	-0.474222	0.235175	Long-term_x000D_ heat stress tolerance
F1_2019	2022	Long	HH	-0.462465	0.239956	Long-term_x000D_ heat stress tolerance
F1_2019	2022	Long	HH	-0.450708	0.244717	Long-term_x000D_ heat stress tolerance
F1_2019	2022	Long	HH	-0.438951	0.24945	Long-term_x000D_ heat stress tolerance
F1_2019	2022	Long	HH	-0.427195	0.254155	Long-term_x000D_ heat stress tolerance
F1_2019	2022	Long	HH	-0.415438	0.258838	Long-term_x000D_ heat stress tolerance
F1_2019	2022	Long	HH	-0.403681	0.263499	Long-term_x000D_ heat stress tolerance
F1_2019	2022	Long	HH	-0.391924	0.268127	Long-term_x000D_ heat stress tolerance
F1_2019	2022	Long	HH	-0.380167	0.272735	Long-term_x000D_ heat stress tolerance
F1_2019	2022	Long	HH	-0.36841	0.277324	Long-term_x000D_ heat stress tolerance
F1_2019	2022	Long	HH	-0.356653	0.281883	Long-term_x000D_ heat stress tolerance
F1_2019	2022	Long	HH	-0.344897	0.28642	Long-term_x000D_ heat stress tolerance
F1_2019	2022	Long	HH	-0.33314	0.29094	Long-term_x000D_ heat stress tolerance
F1_2019	2022	Long	HH	-0.321383	0.295437	Long-term_x000D_ heat stress tolerance
F1_2019	2022	Long	HH	-0.309626	0.299908	Long-term_x000D_ heat stress tolerance
F1_2019	2022	Long	HH	-0.297869	0.304363	Long-term_x000D_ heat stress tolerance
F1_2019	2022	Long	HH	-0.286112	0.3088	Long-term_x000D_ heat stress tolerance
F1_2019	2022	Long	HH	-0.274355	0.313209	Long-term_x000D_ heat stress tolerance
F1_2019	2022	Long	HH	-0.262599	0.3176	Long-term_x000D_ heat stress tolerance
F1_2019	2022	Long	HH	-0.250842	0.321974	Long-term_x000D_ heat stress tolerance
F1_2019	2022	Long	HH	-0.239085	0.326323	Long-term_x000D_ heat stress tolerance
F1_2019	2022	Long	HH	-0.227328	0.330649	Long-term_x000D_ heat stress tolerance
F1_2019	2022	Long	HH	-0.215571	0.334955	Long-term_x000D_ heat stress tolerance
F1_2019	2022	Long	HH	-0.203814	0.339239	Long-term_x000D_ heat stress tolerance
F1_2019	2022	Long	HH	-0.192057	0.34349	Long-term_x000D_ heat stress tolerance
F1_2019	2022	Long	HH	-0.1803	0.347719	Long-term_x000D_ heat stress tolerance
F1_2019	2022	Long	HH	-0.168544	0.351925	Long-term_x000D_ heat stress tolerance
F1_2019	2022	Long	HH	-0.156787	0.356092	Long-term_x000D_ heat stress tolerance
F1_2019	2022	Long	HH	-0.14503	0.360228	Long-term_x000D_ heat stress tolerance
F1_2019	2022	Long	HH	-0.133273	0.364337	Long-term_x000D_ heat stress tolerance
F1_2019	2022	Long	HH	-0.121516	0.368408	Long-term_x000D_ heat stress tolerance
F1_2019	2022	Long	HH	-0.109759	0.372435	Long-term_x000D_ heat stress tolerance
F1_2019	2022	Long	HH	-0.0980024	0.376428	Long-term_x000D_ heat stress tolerance
F1_2019	2022	Long	HH	-0.0862455	0.380385	Long-term_x000D_ heat stress tolerance
F1_2019	2022	Long	HH	-0.0744887	0.384282	Long-term_x000D_ heat stress tolerance
F1_2019	2022	Long	HH	-0.0627318	0.388139	Long-term_x000D_ heat stress tolerance
F1_2019	2022	Long	HH	-0.0509749	0.391956	Long-term_x000D_ heat stress tolerance
F1_2019	2022	Long	HH	-0.0392181	0.395712	Long-term_x000D_ heat stress tolerance
F1_2019	2022	Long	HH	-0.0274612	0.399415	Long-term_x000D_ heat stress tolerance
F1_2019	2022	Long	HH	-0.0157043	0.403073	Long-term_x000D_ heat stress tolerance
F1_2019	2022	Long	HH	-0.00394746	0.406676	Long-term_x000D_ heat stress tolerance
F1_2019	2022	Long	HH	0.00780941	0.41021	Long-term_x000D_ heat stress tolerance
F1_2019	2022	Long	HH	0.0195663	0.413696	Long-term_x000D_ heat stress tolerance
F1_2019	2022	Long	HH	0.0313231	0.417134	Long-term_x000D_ heat stress tolerance
F1_2019	2022	Long	HH	0.04308	0.420493	Long-term_x000D_ heat stress tolerance
F1_2019	2022	Long	HH	0.0548369	0.423801	Long-term_x000D_ heat stress tolerance
F1_2019	2022	Long	HH	0.0665937	0.427061	Long-term_x000D_ heat stress tolerance
F1_2019	2022	Long	HH	0.0783506	0.430254	Long-term_x000D_ heat stress tolerance
F1_2019	2022	Long	HH	0.0901075	0.433386	Long-term_x000D_ heat stress tolerance
F1_2019	2022	Long	HH	0.101864	0.436472	Long-term_x000D_ heat stress tolerance
F1_2019	2022	Long	HH	0.113621	0.439507	Long-term_x000D_ heat stress tolerance
F1_2019	2022	Long	HH	0.125378	0.442473	Long-term_x000D_ heat stress tolerance
F1_2019	2022	Long	HH	0.137135	0.445399	Long-term_x000D_ heat stress tolerance
F1_2019	2022	Long	HH	0.148892	0.448284	Long-term_x000D_ heat stress tolerance
F1_2019	2022	Long	HH	0.160649	0.451111	Long-term_x000D_ heat stress tolerance
F1_2019	2022	Long	HH	0.172406	0.453898	Long-term_x000D_ heat stress tolerance
F1_2019	2022	Long	HH	0.184162	0.456652	Long-term_x000D_ heat stress tolerance
F1_2019	2022	Long	HH	0.195919	0.459367	Long-term_x000D_ heat stress tolerance
F1_2019	2022	Long	HH	0.207676	0.462045	Long-term_x000D_ heat stress tolerance
F1_2019	2022	Long	HH	0.219433	0.464698	Long-term_x000D_ heat stress tolerance
F1_2019	2022	Long	HH	0.23119	0.467329	Long-term_x000D_ heat stress tolerance
F1_2019	2022	Long	HH	0.242947	0.469929	Long-term_x000D_ heat stress tolerance
F1_2019	2022	Long	HH	0.254704	0.472515	Long-term_x000D_ heat stress tolerance
F1_2019	2022	Long	HH	0.26646	0.475089	Long-term_x000D_ heat stress tolerance
F1_2019	2022	Long	HH	0.278217	0.477649	Long-term_x000D_ heat stress tolerance
F1_2019	2022	Long	HH	0.289974	0.480202	Long-term_x000D_ heat stress tolerance
F1_2019	2022	Long	HH	0.301731	0.482752	Long-term_x000D_ heat stress tolerance
F1_2019	2022	Long	HH	0.313488	0.485301	Long-term_x000D_ heat stress tolerance
F1_2019	2022	Long	HH	0.325245	0.487853	Long-term_x000D_ heat stress tolerance
F1_2019	2022	Long	HH	0.337002	0.49041	Long-term_x000D_ heat stress tolerance
F1_2019	2022	Long	HH	0.348759	0.492973	Long-term_x000D_ heat stress tolerance
F1_2019	2022	Long	HH	0.360515	0.495549	Long-term_x000D_ heat stress tolerance
F1_2019	2022	Long	HH	0.372272	0.498137	Long-term_x000D_ heat stress tolerance
F1_2019	2022	Long	HH	0.384029	0.500736	Long-term_x000D_ heat stress tolerance
F1_2019	2022	Long	HH	0.395786	0.503352	Long-term_x000D_ heat stress tolerance
F1_2019	2022	Long	HH	0.407543	0.505985	Long-term_x000D_ heat stress tolerance
F1_2019	2022	Long	HH	0.4193	0.508631	Long-term_x000D_ heat stress tolerance
F1_2019	2022	Long	HH	0.431057	0.511292	Long-term_x000D_ heat stress tolerance
F1_2019	2022	Long	HH	0.442813	0.513973	Long-term_x000D_ heat stress tolerance
F1_2019	2022	Long	HH	0.45457	0.516666	Long-term_x000D_ heat stress tolerance
F1_2019	2022	Long	HH	0.466327	0.519369	Long-term_x000D_ heat stress tolerance
F1_2019	2022	Long	HH	0.478084	0.522087	Long-term_x000D_ heat stress tolerance
F1_2019	2022	Long	HH	0.489841	0.524811	Long-term_x000D_ heat stress tolerance
F1_2019	2022	Long	HH	0.501598	0.527538	Long-term_x000D_ heat stress tolerance
F1_2019	2022	Long	HH	0.513355	0.530268	Long-term_x000D_ heat stress tolerance
F1_2019	2022	Long	HH	0.525111	0.532993	Long-term_x000D_ heat stress tolerance
F1_2019	2022	Long	HH	0.536868	0.535711	Long-term_x000D_ heat stress tolerance
F1_2019	2022	Long	HH	0.548625	0.538419	Long-term_x000D_ heat stress tolerance
F1_2019	2022	Long	HH	0.560382	0.5411	Long-term_x000D_ heat stress tolerance
F1_2019	2022	Long	HH	0.572139	0.543758	Long-term_x000D_ heat stress tolerance
F1_2019	2022	Long	HH	0.583896	0.546389	Long-term_x000D_ heat stress tolerance
F1_2019	2022	Long	HH	0.595653	0.548974	Long-term_x000D_ heat stress tolerance
F1_2019	2022	Long	HH	0.60741	0.551507	Long-term_x000D_ heat stress tolerance
F1_2019	2022	Long	HH	0.619166	0.553992	Long-term_x000D_ heat stress tolerance
F1_2019	2022	Long	HH	0.630923	0.556417	Long-term_x000D_ heat stress tolerance
F1_2019	2022	Long	HH	0.64268	0.558746	Long-term_x000D_ heat stress tolerance
F1_2019	2022	Long	HH	0.654437	0.561004	Long-term_x000D_ heat stress tolerance
F1_2019	2022	Long	HH	0.666194	0.563186	Long-term_x000D_ heat stress tolerance
F1_2019	2022	Long	HH	0.677951	0.56523	Long-term_x000D_ heat stress tolerance
F1_2019	2022	Long	HH	0.689708	0.567166	Long-term_x000D_ heat stress tolerance
F1_2019	2022	Long	HH	0.701464	0.568999	Long-term_x000D_ heat stress tolerance
F1_2019	2022	Long	HH	0.713221	0.570682	Long-term_x000D_ heat stress tolerance
F1_2019	2022	Long	HH	0.724978	0.572194	Long-term_x000D_ heat stress tolerance
F1_2019	2022	Long	HH	0.736735	0.573574	Long-term_x000D_ heat stress tolerance
F1_2019	2022	Long	HH	0.748492	0.574805	Long-term_x000D_ heat stress tolerance
F1_2019	2022	Long	HH	0.760249	0.575788	Long-term_x000D_ heat stress tolerance
F1_2019	2022	Long	HH	0.772006	0.576607	Long-term_x000D_ heat stress tolerance
F1_2019	2022	Long	HH	0.783763	0.577259	Long-term_x000D_ heat stress tolerance
F1_2019	2022	Long	HH	0.795519	0.57764	Long-term_x000D_ heat stress tolerance
F1_2019	2022	Long	HH	0.807276	0.577793	Long-term_x000D_ heat stress tolerance
F1_2019	2022	Long	HH	0.819033	0.577749	Long-term_x000D_ heat stress tolerance
F1_2019	2022	Long	HH	0.83079	0.577451	Long-term_x000D_ heat stress tolerance
F1_2019	2022	Long	HH	0.842547	0.576837	Long-term_x000D_ heat stress tolerance
F1_2019	2022	Long	HH	0.854304	0.575999	Long-term_x000D_ heat stress tolerance
F1_2019	2022	Long	HH	0.866061	0.574935	Long-term_x000D_ heat stress tolerance
F1_2019	2022	Long	HH	0.877817	0.573469	Long-term_x000D_ heat stress tolerance
F1_2019	2022	Long	HH	0.889574	0.571753	Long-term_x000D_ heat stress tolerance
F1_2019	2022	Long	HH	0.901331	0.569789	Long-term_x000D_ heat stress tolerance
F1_2019	2022	Long	HH	0.913088	0.567463	Long-term_x000D_ heat stress tolerance
F1_2019	2022	Long	HH	0.924845	0.564799	Long-term_x000D_ heat stress tolerance
F1_2019	2022	Long	HH	0.936602	0.561873	Long-term_x000D_ heat stress tolerance
F1_2019	2022	Long	HH	0.948359	0.55864	Long-term_x000D_ heat stress tolerance
F1_2019	2022	Long	HH	0.960116	0.554985	Long-term_x000D_ heat stress tolerance
F1_2019	2022	Long	HH	0.971872	0.551058	Long-term_x000D_ heat stress tolerance
F1_2019	2022	Long	HH	0.983629	0.54686	Long-term_x000D_ heat stress tolerance
F1_2019	2022	Long	HH	0.995386	0.542225	Long-term_x000D_ heat stress tolerance
F1_2019	2022	Long	HH	1.00714	0.537287	Long-term_x000D_ heat stress tolerance
F1_2019	2022	Long	HH	1.0189	0.532079	Long-term_x000D_ heat stress tolerance
F1_2019	2022	Long	HH	1.03066	0.526516	Long-term_x000D_ heat stress tolerance
F1_2019	2022	Long	HH	1.04241	0.520584	Long-term_x000D_ heat stress tolerance
F1_2019	2022	Long	HH	1.05417	0.514395	Long-term_x000D_ heat stress tolerance
F1_2019	2022	Long	HH	1.06593	0.507934	Long-term_x000D_ heat stress tolerance
F1_2019	2022	Long	HH	1.07768	0.501058	Long-term_x000D_ heat stress tolerance
F1_2019	2022	Long	HH	1.08944	0.493943	Long-term_x000D_ heat stress tolerance
F1_2019	2022	Long	HH	1.1012	0.486593	Long-term_x000D_ heat stress tolerance
F1_2019	2022	Long	HH	1.11295	0.4789	Long-term_x000D_ heat stress tolerance
F1_2019	2022	Long	HH	1.12471	0.470947	Long-term_x000D_ heat stress tolerance
F1_2019	2022	Long	HH	1.13647	0.462787	Long-term_x000D_ heat stress tolerance
F1_2019	2022	Long	HH	1.14823	0.454382	Long-term_x000D_ heat stress tolerance
F1_2019	2022	Long	HH	1.15998	0.445703	Long-term_x000D_ heat stress tolerance
F1_2019	2022	Long	HH	1.17174	0.436853	Long-term_x000D_ heat stress tolerance
F1_2019	2022	Long	HH	1.1835	0.427838	Long-term_x000D_ heat stress tolerance
F1_2019	2022	Long	HH	1.19525	0.418574	Long-term_x000D_ heat stress tolerance
F1_2019	2022	Long	HH	1.20701	0.409175	Long-term_x000D_ heat stress tolerance
F1_2019	2022	Long	HH	1.21877	0.399653	Long-term_x000D_ heat stress tolerance
F1_2019	2022	Long	HH	1.23052	0.389977	Long-term_x000D_ heat stress tolerance
F1_2019	2022	Long	HH	1.24228	0.380183	Long-term_x000D_ heat stress tolerance
F1_2019	2022	Long	HH	1.25404	0.370312	Long-term_x000D_ heat stress tolerance
F1_2019	2022	Long	HH	1.26579	0.360362	Long-term_x000D_ heat stress tolerance
F1_2019	2022	Long	HH	1.27755	0.350337	Long-term_x000D_ heat stress tolerance
F1_2019	2022	Long	HH	1.28931	0.34028	Long-term_x000D_ heat stress tolerance
F1_2019	2022	Long	HH	1.30106	0.3302	Long-term_x000D_ heat stress tolerance
F1_2019	2022	Long	HH	1.31282	0.320108	Long-term_x000D_ heat stress tolerance
F1_2019	2022	Long	HH	1.32458	0.310031	Long-term_x000D_ heat stress tolerance
F1_2019	2022	Long	HH	1.33634	0.299975	Long-term_x000D_ heat stress tolerance
F1_2019	2022	Long	HH	1.34809	0.289961	Long-term_x000D_ heat stress tolerance
F1_2019	2022	Long	HH	1.35985	0.280021	Long-term_x000D_ heat stress tolerance
F1_2019	2022	Long	HH	1.37161	0.270144	Long-term_x000D_ heat stress tolerance
F1_2019	2022	Long	HH	1.38336	0.260339	Long-term_x000D_ heat stress tolerance
F1_2019	2022	Long	HH	1.39512	0.25068	Long-term_x000D_ heat stress tolerance
F1_2019	2022	Long	HH	1.40688	0.241122	Long-term_x000D_ heat stress tolerance
F1_2019	2022	Long	HH	1.41863	0.231671	Long-term_x000D_ heat stress tolerance
F1_2019	2022	Long	HH	1.43039	0.222393	Long-term_x000D_ heat stress tolerance
F1_2019	2022	Long	HH	1.44215	0.213278	Long-term_x000D_ heat stress tolerance
F1_2019	2022	Long	HH	1.4539	0.204299	Long-term_x000D_ heat stress tolerance
F1_2019	2022	Long	HH	1.46566	0.195493	Long-term_x000D_ heat stress tolerance
F1_2019	2022	Long	HH	1.47742	0.186921	Long-term_x000D_ heat stress tolerance
F1_2019	2022	Long	HH	1.48917	0.178509	Long-term_x000D_ heat stress tolerance
F1_2019	2022	Long	HH	1.50093	0.170261	Long-term_x000D_ heat stress tolerance
F1_2019	2022	Long	HH	1.51269	0.162298	Long-term_x000D_ heat stress tolerance
F1_2019	2022	Long	HH	1.52445	0.154524	Long-term_x000D_ heat stress tolerance
F1_2019	2022	Long	HH	1.5362	0.146931	Long-term_x000D_ heat stress tolerance
F1_2019	2022	Long	HH	1.54796	0.139591	Long-term_x000D_ heat stress tolerance
F1_2019	2022	Long	HH	1.55972	0.132502	Long-term_x000D_ heat stress tolerance
F1_2019	2022	Long	HH	1.57147	0.125602	Long-term_x000D_ heat stress tolerance
F1_2019	2022	Long	HH	1.58323	0.118913	Long-term_x000D_ heat stress tolerance
[truncated: 57 more rows]

## Sheet: Fig. 3gh
Cohort	Year	Stress	Mother_ID	Father_ID	Cross_Type	Colony_ID	Date	BSI	DHWav	BSIav	BSIav_z	DHW50	DHW50_d	DHW50_z
F1_2018	2022	Short	4	35	LL	150	2022-03-21	1	0	0.745	-0.594831	4.42845	-0.432793	-0.588203
F1_2018	2022	Short	4	35	LL	150	2022-03-23	1	0.474	0.745	-0.594831	4.42845	-0.432793	-0.588203
F1_2018	2022	Short	4	35	LL	150	2022-03-25	1	1.304	0.745	-0.594831	4.42845	-0.432793	-0.588203
F1_2018	2022	Short	4	35	LL	150	2022-03-27	1	2.244	0.745	-0.594831	4.42845	-0.432793	-0.588203
F1_2018	2022	Short	4	35	LL	150	2022-03-28	1	2.72	0.745	-0.594831	4.42845	-0.432793	-0.588203
F1_2018	2022	Short	4	35	LL	150	2022-03-29	0.95	3.28	0.745	-0.594831	4.42845	-0.432793	-0.588203
F1_2018	2022	Short	4	35	LL	150	2022-03-30	0.95	3.87	0.745	-0.594831	4.42845	-0.432793	-0.588203
F1_2018	2022	Short	4	35	LL	150	2022-03-31	0.55	4.5	0.745	-0.594831	4.42845	-0.432793	-0.588203
F1_2018	2022	Short	4	35	LL	150	2022-04-01	0	5.072	0.745	-0.594831	4.42845	-0.432793	-0.588203
F1_2018	2022	Short	4	35	LL	150	2022-04-02	0	5.248	0.745	-0.594831	4.42845	-0.432793	-0.588203
F1_2018	2022	Short	4	35	LL	160	2022-03-21	1	0	0.885	0.64498	5.295	0.433753	0.589507
F1_2018	2022	Short	4	35	LL	160	2022-03-23	1	0.458	0.885	0.64498	5.295	0.433753	0.589507
F1_2018	2022	Short	4	35	LL	160	2022-03-25	1	1.288	0.885	0.64498	5.295	0.433753	0.589507
F1_2018	2022	Short	4	35	LL	160	2022-03-27	0.95	2.216	0.885	0.64498	5.295	0.433753	0.589507
F1_2018	2022	Short	4	35	LL	160	2022-03-28	0.95	2.696	0.885	0.64498	5.295	0.433753	0.589507
F1_2018	2022	Short	4	35	LL	160	2022-03-29	0.95	3.256	0.885	0.64498	5.295	0.433753	0.589507
F1_2018	2022	Short	4	35	LL	160	2022-03-30	0.9	3.856	0.885	0.64498	5.295	0.433753	0.589507
F1_2018	2022	Short	4	35	LL	160	2022-03-31	0.9	4.488	0.885	0.64498	5.295	0.433753	0.589507
F1_2018	2022	Short	4	35	LL	160	2022-04-01	0.75	5.068	0.885	0.64498	5.295	0.433753	0.589507
F1_2018	2022	Short	4	35	LL	160	2022-04-02	0.45	5.24	0.885	0.64498	5.295	0.433753	0.589507
F1_2018	2022	Short	4	35	LL	186	2022-03-21	1	0	0.7875	-0.21846	4.66113	-0.200117	-0.271975
F1_2018	2022	Short	4	35	LL	186	2022-03-23	1	0.468333	0.7875	-0.21846	4.66113	-0.200117	-0.271975
F1_2018	2022	Short	4	35	LL	186	2022-03-25	1	1.3	0.7875	-0.21846	4.66113	-0.200117	-0.271975
F1_2018	2022	Short	4	35	LL	186	2022-03-27	1	2.22333	0.7875	-0.21846	4.66113	-0.200117	-0.271975
F1_2018	2022	Short	4	35	LL	186	2022-03-28	1	2.7	0.7875	-0.21846	4.66113	-0.200117	-0.271975
F1_2018	2022	Short	4	35	LL	186	2022-03-29	1	3.25833	0.7875	-0.21846	4.66113	-0.200117	-0.271975
F1_2018	2022	Short	4	35	LL	186	2022-03-30	1	3.85333	0.7875	-0.21846	4.66113	-0.200117	-0.271975
F1_2018	2022	Short	4	35	LL	186	2022-03-31	0.708333	4.48167	0.7875	-0.21846	4.66113	-0.200117	-0.271975
F1_2018	2022	Short	4	35	LL	186	2022-04-01	0.166667	5.05667	0.7875	-0.21846	4.66113	-0.200117	-0.271975
F1_2018	2022	Short	4	35	LL	186	2022-04-02	0	5.23167	0.7875	-0.21846	4.66113	-0.200117	-0.271975
F1_2018	2022	Short	4	35	LL	242	2022-03-21	1	0	0.835	0.202191	4.96742	0.106175	0.144301
F1_2018	2022	Short	4	35	LL	242	2022-03-23	1	0.474	0.835	0.202191	4.96742	0.106175	0.144301
F1_2018	2022	Short	4	35	LL	242	2022-03-25	1	1.304	0.835	0.202191	4.96742	0.106175	0.144301
F1_2018	2022	Short	4	35	LL	242	2022-03-27	1	2.244	0.835	0.202191	4.96742	0.106175	0.144301
F1_2018	2022	Short	4	35	LL	242	2022-03-28	1	2.72	0.835	0.202191	4.96742	0.106175	0.144301
F1_2018	2022	Short	4	35	LL	242	2022-03-29	1	3.28	0.835	0.202191	4.96742	0.106175	0.144301
F1_2018	2022	Short	4	35	LL	242	2022-03-30	1	3.87	0.835	0.202191	4.96742	0.106175	0.144301
F1_2018	2022	Short	4	35	LL	242	2022-03-31	0.8	4.5	0.835	0.202191	4.96742	0.106175	0.144301
F1_2018	2022	Short	4	35	LL	242	2022-04-01	0.4	5.072	0.835	0.202191	4.96742	0.106175	0.144301
F1_2018	2022	Short	4	35	LL	242	2022-04-02	0.15	5.248	0.835	0.202191	4.96742	0.106175	0.144301
F1_2018	2022	Short	4	35	LL	265	2022-03-21	1	0	0.875	0.556422	5.19182	0.330574	0.449278
F1_2018	2022	Short	4	35	LL	265	2022-03-23	1	0.47	0.875	0.556422	5.19182	0.330574	0.449278
F1_2018	2022	Short	4	35	LL	265	2022-03-25	1	1.308	0.875	0.556422	5.19182	0.330574	0.449278
F1_2018	2022	Short	4	35	LL	265	2022-03-27	0.95	2.214	0.875	0.556422	5.19182	0.330574	0.449278
F1_2018	2022	Short	4	35	LL	265	2022-03-28	0.95	2.69	0.875	0.556422	5.19182	0.330574	0.449278
F1_2018	2022	Short	4	35	LL	265	2022-03-29	0.9	3.25	0.875	0.556422	5.19182	0.330574	0.449278
F1_2018	2022	Short	4	35	LL	265	2022-03-30	0.85	3.844	0.875	0.556422	5.19182	0.330574	0.449278
F1_2018	2022	Short	4	35	LL	265	2022-03-31	0.8	4.466	0.875	0.556422	5.19182	0.330574	0.449278
F1_2018	2022	Short	4	35	LL	265	2022-04-01	0.75	5.028	0.875	0.556422	5.19182	0.330574	0.449278
F1_2018	2022	Short	4	35	LL	265	2022-04-02	0.55	5.202	0.875	0.556422	5.19182	0.330574	0.449278
F1_2018	2022	Short	4	35	LL	287	2022-03-21	1	0	0.775	-0.329157	4.59307	-0.268173	-0.36447
F1_2018	2022	Short	4	35	LL	287	2022-03-23	1	0.458	0.775	-0.329157	4.59307	-0.268173	-0.36447
F1_2018	2022	Short	4	35	LL	287	2022-03-25	1	1.288	0.775	-0.329157	4.59307	-0.268173	-0.36447
F1_2018	2022	Short	4	35	LL	287	2022-03-27	1	2.216	0.775	-0.329157	4.59307	-0.268173	-0.36447
F1_2018	2022	Short	4	35	LL	287	2022-03-28	1	2.696	0.775	-0.329157	4.59307	-0.268173	-0.36447
F1_2018	2022	Short	4	35	LL	287	2022-03-29	1	3.256	0.775	-0.329157	4.59307	-0.268173	-0.36447
F1_2018	2022	Short	4	35	LL	287	2022-03-30	1	3.856	0.775	-0.329157	4.59307	-0.268173	-0.36447
F1_2018	2022	Short	4	35	LL	287	2022-03-31	0.75	4.488	0.775	-0.329157	4.59307	-0.268173	-0.36447
F1_2018	2022	Short	4	35	LL	287	2022-04-01	0	5.068	0.775	-0.329157	4.59307	-0.268173	-0.36447
F1_2018	2022	Short	4	35	LL	287	2022-04-02	0	5.24	0.775	-0.329157	4.59307	-0.268173	-0.36447
F1_2018	2022	Short	4	43	LL	80	2022-03-21	0.6	0	0.33	-4.26999	1.90704	-2.95421	-4.01502
F1_2018	2022	Short	4	43	LL	80	2022-03-23	0.4	0.474	0.33	-4.26999	1.90704	-2.95421	-4.01502
F1_2018	2022	Short	4	43	LL	80	2022-03-25	0.4	1.304	0.33	-4.26999	1.90704	-2.95421	-4.01502
F1_2018	2022	Short	4	43	LL	80	2022-03-27	0.4	2.244	0.33	-4.26999	1.90704	-2.95421	-4.01502
F1_2018	2022	Short	4	43	LL	80	2022-03-28	0.4	2.72	0.33	-4.26999	1.90704	-2.95421	-4.01502
F1_2018	2022	Short	4	43	LL	80	2022-03-29	0.35	3.28	0.33	-4.26999	1.90704	-2.95421	-4.01502
F1_2018	2022	Short	4	43	LL	80	2022-03-30	0.3	3.87	0.33	-4.26999	1.90704	-2.95421	-4.01502
F1_2018	2022	Short	4	43	LL	80	2022-03-31	0.3	4.5	0.33	-4.26999	1.90704	-2.95421	-4.01502
F1_2018	2022	Short	4	43	LL	80	2022-04-01	0.1	5.072	0.33	-4.26999	1.90704	-2.95421	-4.01502
F1_2018	2022	Short	4	43	LL	80	2022-04-02	0.05	5.248	0.33	-4.26999	1.90704	-2.95421	-4.01502
F1_2018	2022	Short	4	43	LL	97	2022-03-21	1	0	0.905	0.822096	5.45819	0.596943	0.811297
F1_2018	2022	Short	4	43	LL	97	2022-03-23	1	0.474	0.905	0.822096	5.45819	0.596943	0.811297
F1_2018	2022	Short	4	43	LL	97	2022-03-25	1	1.304	0.905	0.822096	5.45819	0.596943	0.811297
F1_2018	2022	Short	4	43	LL	97	2022-03-27	1	2.244	0.905	0.822096	5.45819	0.596943	0.811297
F1_2018	2022	Short	4	43	LL	97	2022-03-28	1	2.72	0.905	0.822096	5.45819	0.596943	0.811297
F1_2018	2022	Short	4	43	LL	97	2022-03-29	1	3.28	0.905	0.822096	5.45819	0.596943	0.811297
F1_2018	2022	Short	4	43	LL	97	2022-03-30	1	3.87	0.905	0.822096	5.45819	0.596943	0.811297
F1_2018	2022	Short	4	43	LL	97	2022-03-31	0.95	4.5	0.905	0.822096	5.45819	0.596943	0.811297
F1_2018	2022	Short	4	43	LL	97	2022-04-01	0.7	5.072	0.905	0.822096	5.45819	0.596943	0.811297
F1_2018	2022	Short	4	43	LL	97	2022-04-02	0.4	5.248	0.905	0.822096	5.45819	0.596943	0.811297
F1_2018	2022	Short	4	43	LL	111	2022-03-21	1	0	0.63	-1.61325	3.74125	-1.12	-1.52218
F1_2018	2022	Short	4	43	LL	111	2022-03-23	1	0.458	0.63	-1.61325	3.74125	-1.12	-1.52218
F1_2018	2022	Short	4	43	LL	111	2022-03-25	0.95	1.288	0.63	-1.61325	3.74125	-1.12	-1.52218
F1_2018	2022	Short	4	43	LL	111	2022-03-27	0.8	2.216	0.63	-1.61325	3.74125	-1.12	-1.52218
F1_2018	2022	Short	4	43	LL	111	2022-03-28	0.8	2.696	0.63	-1.61325	3.74125	-1.12	-1.52218
F1_2018	2022	Short	4	43	LL	111	2022-03-29	0.8	3.256	0.63	-1.61325	3.74125	-1.12	-1.52218
F1_2018	2022	Short	4	43	LL	111	2022-03-30	0.75	3.856	0.63	-1.61325	3.74125	-1.12	-1.52218
F1_2018	2022	Short	4	43	LL	111	2022-03-31	0.2	4.488	0.63	-1.61325	3.74125	-1.12	-1.52218
F1_2018	2022	Short	4	43	LL	111	2022-04-01	0	5.068	0.63	-1.61325	3.74125	-1.12	-1.52218
F1_2018	2022	Short	4	43	LL	111	2022-04-02	0	5.24	0.63	-1.61325	3.74125	-1.12	-1.52218
F1_2018	2022	Short	4	43	LL	130	2022-03-21	1	0	0.83	0.157912	4.92629	0.0650429	0.0883989
F1_2018	2022	Short	4	43	LL	130	2022-03-23	1	0.458	0.83	0.157912	4.92629	0.0650429	0.0883989
F1_2018	2022	Short	4	43	LL	130	2022-03-25	1	1.288	0.83	0.157912	4.92629	0.0650429	0.0883989
F1_2018	2022	Short	4	43	LL	130	2022-03-27	1	2.216	0.83	0.157912	4.92629	0.0650429	0.0883989
F1_2018	2022	Short	4	43	LL	130	2022-03-28	1	2.696	0.83	0.157912	4.92629	0.0650429	0.0883989
F1_2018	2022	Short	4	43	LL	130	2022-03-29	0.95	3.256	0.83	0.157912	4.92629	0.0650429	0.0883989
F1_2018	2022	Short	4	43	LL	130	2022-03-30	0.85	3.856	0.83	0.157912	4.92629	0.0650429	0.0883989
F1_2018	2022	Short	4	43	LL	130	2022-03-31	0.8	4.488	0.83	0.157912	4.92629	0.0650429	0.0883989
F1_2018	2022	Short	4	43	LL	130	2022-04-01	0.55	5.068	0.83	0.157912	4.92629	0.0650429	0.0883989
F1_2018	2022	Short	4	43	LL	130	2022-04-02	0.15	5.24	0.83	0.157912	4.92629	0.0650429	0.0883989
F1_2018	2022	Short	4	43	LL	151	2022-03-21	1	0	0.775	-0.329157	4.60435	-0.256898	-0.349147
F1_2018	2022	Short	4	43	LL	151	2022-03-23	1	0.474	0.775	-0.329157	4.60435	-0.256898	-0.349147
F1_2018	2022	Short	4	43	LL	151	2022-03-25	1	1.304	0.775	-0.329157	4.60435	-0.256898	-0.349147
F1_2018	2022	Short	4	43	LL	151	2022-03-27	1	2.244	0.775	-0.329157	4.60435	-0.256898	-0.349147
F1_2018	2022	Short	4	43	LL	151	2022-03-28	1	2.72	0.775	-0.329157	4.60435	-0.256898	-0.349147
F1_2018	2022	Short	4	43	LL	151	2022-03-29	1	3.28	0.775	-0.329157	4.60435	-0.256898	-0.349147
F1_2018	2022	Short	4	43	LL	151	2022-03-30	1	3.87	0.775	-0.329157	4.60435	-0.256898	-0.349147
F1_2018	2022	Short	4	43	LL	151	2022-03-31	0.65	4.5	0.775	-0.329157	4.60435	-0.256898	-0.349147
F1_2018	2022	Short	4	43	LL	151	2022-04-01	0.1	5.072	0.775	-0.329157	4.60435	-0.256898	-0.349147
F1_2018	2022	Short	4	43	LL	151	2022-04-02	0	5.248	0.775	-0.329157	4.60435	-0.256898	-0.349147
F1_2018	2022	Short	4	43	LL	161	2022-03-21	1	0	0.85	0.335028	5.02395	0.162705	0.22113
F1_2018	2022	Short	4	43	LL	161	2022-03-23	1	0.47	0.85	0.335028	5.02395	0.162705	0.22113
F1_2018	2022	Short	4	43	LL	161	2022-03-25	1	1.308	0.85	0.335028	5.02395	0.162705	0.22113
F1_2018	2022	Short	4	43	LL	161	2022-03-27	1	2.214	0.85	0.335028	5.02395	0.162705	0.22113
F1_2018	2022	Short	4	43	LL	161	2022-03-28	1	2.69	0.85	0.335028	5.02395	0.162705	0.22113
F1_2018	2022	Short	4	43	LL	161	2022-03-29	1	3.25	0.85	0.335028	5.02395	0.162705	0.22113
F1_2018	2022	Short	4	43	LL	161	2022-03-30	1	3.844	0.85	0.335028	5.02395	0.162705	0.22113
F1_2018	2022	Short	4	43	LL	161	2022-03-31	0.85	4.466	0.85	0.335028	5.02395	0.162705	0.22113
F1_2018	2022	Short	4	43	LL	161	2022-04-01	0.35	5.028	0.85	0.335028	5.02395	0.162705	0.22113
F1_2018	2022	Short	4	43	LL	161	2022-04-02	0.3	5.202	0.85	0.335028	5.02395	0.162705	0.22113
F1_2018	2022	Short	4	43	LL	173	2022-03-21	1	0	0.88	0.600701	5.22719	0.36594	0.497344
F1_2018	2022	Short	4	43	LL	173	2022-03-23	1	0.47	0.88	0.600701	5.22719	0.36594	0.497344
F1_2018	2022	Short	4	43	LL	173	2022-03-25	1	1.308	0.88	0.600701	5.22719	0.36594	0.497344
F1_2018	2022	Short	4	43	LL	173	2022-03-27	1	2.214	0.88	0.600701	5.22719	0.36594	0.497344
F1_2018	2022	Short	4	43	LL	173	2022-03-28	1	2.69	0.88	0.600701	5.22719	0.36594	0.497344
F1_2018	2022	Short	4	43	LL	173	2022-03-29	0.95	3.25	0.88	0.600701	5.22719	0.36594	0.497344
F1_2018	2022	Short	4	43	LL	173	2022-03-30	0.95	3.844	0.88	0.600701	5.22719	0.36594	0.497344
F1_2018	2022	Short	4	43	LL	173	2022-03-31	0.65	4.466	0.88	0.600701	5.22719	0.36594	0.497344
F1_2018	2022	Short	4	43	LL	173	2022-04-01	0.65	5.028	0.88	0.600701	5.22719	0.36594	0.497344
F1_2018	2022	Short	4	43	LL	173	2022-04-02	0.6	5.202	0.88	0.600701	5.22719	0.36594	0.497344
F1_2018	2022	Short	4	43	LL	192	2022-03-21	1	0	0.85	0.335028	5.03161	0.170358	0.231531
F1_2018	2022	Short	4	43	LL	192	2022-03-23	1	0.468	0.85	0.335028	5.03161	0.170358	0.231531
F1_2018	2022	Short	4	43	LL	192	2022-03-25	1	1.296	0.85	0.335028	5.03161	0.170358	0.231531
F1_2018	2022	Short	4	43	LL	192	2022-03-27	1	2.206	0.85	0.335028	5.03161	0.170358	0.231531
F1_2018	2022	Short	4	43	LL	192	2022-03-28	1	2.686	0.85	0.335028	5.03161	0.170358	0.231531
F1_2018	2022	Short	4	43	LL	192	2022-03-29	1	3.24	0.85	0.335028	5.03161	0.170358	0.231531
F1_2018	2022	Short	4	43	LL	192	2022-03-30	1	3.832	0.85	0.335028	5.03161	0.170358	0.231531
F1_2018	2022	Short	4	43	LL	192	2022-03-31	0.95	4.458	0.85	0.335028	5.03161	0.170358	0.231531
F1_2018	2022	Short	4	43	LL	192	2022-04-01	0.35	5.046	0.85	0.335028	5.03161	0.170358	0.231531
F1_2018	2022	Short	4	43	LL	192	2022-04-02	0.2	5.222	0.85	0.335028	5.03161	0.170358	0.231531
F1_2018	2022	Short	4	43	LL	229	2022-03-21	1	0	0.805	-0.0634833	4.77257	-0.0886817	-0.120526
F1_2018	2022	Short	4	43	LL	229	2022-03-23	1	0.458	0.805	-0.0634833	4.77257	-0.0886817	-0.120526
F1_2018	2022	Short	4	43	LL	229	2022-03-25	1	1.288	0.805	-0.0634833	4.77257	-0.0886817	-0.120526
F1_2018	2022	Short	4	43	LL	229	2022-03-27	1	2.216	0.805	-0.0634833	4.77257	-0.0886817	-0.120526
F1_2018	2022	Short	4	43	LL	229	2022-03-28	1	2.696	0.805	-0.0634833	4.77257	-0.0886817	-0.120526
F1_2018	2022	Short	4	43	LL	229	2022-03-29	1	3.256	0.805	-0.0634833	4.77257	-0.0886817	-0.120526
F1_2018	2022	Short	4	43	LL	229	2022-03-30	1	3.856	0.805	-0.0634833	4.77257	-0.0886817	-0.120526
F1_2018	2022	Short	4	43	LL	229	2022-03-31	0.85	4.488	0.805	-0.0634833	4.77257	-0.0886817	-0.120526
F1_2018	2022	Short	4	43	LL	229	2022-04-01	0.2	5.068	0.805	-0.0634833	4.77257	-0.0886817	-0.120526
F1_2018	2022	Short	4	43	LL	229	2022-04-02	0	5.24	0.805	-0.0634833	4.77257	-0.0886817	-0.120526
F1_2018	2022	Short	4	43	LL	257	2022-03-21	1	0	0.74	-0.63911	4.3641	-0.497145	-0.675662
F1_2018	2022	Short	4	43	LL	257	2022-03-23	1	0.47	0.74	-0.63911	4.3641	-0.497145	-0.675662
F1_2018	2022	Short	4	43	LL	257	2022-03-25	1	1.308	0.74	-0.63911	4.3641	-0.497145	-0.675662
F1_2018	2022	Short	4	43	LL	257	2022-03-27	1	2.214	0.74	-0.63911	4.3641	-0.497145	-0.675662
F1_2018	2022	Short	4	43	LL	257	2022-03-28	1	2.69	0.74	-0.63911	4.3641	-0.497145	-0.675662
F1_2018	2022	Short	4	43	LL	257	2022-03-29	1	3.25	0.74	-0.63911	4.3641	-0.497145	-0.675662
F1_2018	2022	Short	4	43	LL	257	2022-03-30	1	3.844	0.74	-0.63911	4.3641	-0.497145	-0.675662
F1_2018	2022	Short	4	43	LL	257	2022-03-31	0.4	4.466	0.74	-0.63911	4.3641	-0.497145	-0.675662
F1_2018	2022	Short	4	43	LL	257	2022-04-01	0	5.028	0.74	-0.63911	4.3641	-0.497145	-0.675662
F1_2018	2022	Short	4	43	LL	257	2022-04-02	0	5.202	0.74	-0.63911	4.3641	-0.497145	-0.675662
F1_2018	2022	Short	5	7	HH	4	2022-03-21	1	0	0.86	0.423585	5.08954	0.228293	0.31027
F1_2018	2022	Short	5	7	HH	4	2022-03-23	1	0.47	0.86	0.423585	5.08954	0.228293	0.31027
F1_2018	2022	Short	5	7	HH	4	2022-03-25	1	1.308	0.86	0.423585	5.08954	0.228293	0.31027
F1_2018	2022	Short	5	7	HH	4	2022-03-27	1	2.214	0.86	0.423585	5.08954	0.228293	0.31027
F1_2018	2022	Short	5	7	HH	4	2022-03-28	1	2.69	0.86	0.423585	5.08954	0.228293	0.31027
F1_2018	2022	Short	5	7	HH	4	2022-03-29	1	3.25	0.86	0.423585	5.08954	0.228293	0.31027
F1_2018	2022	Short	5	7	HH	4	2022-03-30	1	3.844	0.86	0.423585	5.08954	0.228293	0.31027
F1_2018	2022	Short	5	7	HH	4	2022-03-31	1	4.466	0.86	0.423585	5.08954	0.228293	0.31027
F1_2018	2022	Short	5	7	HH	4	2022-04-01	0.55	5.028	0.86	0.423585	5.08954	0.228293	0.31027
F1_2018	2022	Short	5	7	HH	4	2022-04-02	0.05	5.202	0.86	0.423585	5.08954	0.228293	0.31027
F1_2018	2022	Short	5	7	HH	25	2022-03-21	1	0	0.74	-0.63911	4.39927	-0.461979	-0.627868
F1_2018	2022	Short	5	7	HH	25	2022-03-23	1	0.474	0.74	-0.63911	4.39927	-0.461979	-0.627868
F1_2018	2022	Short	5	7	HH	25	2022-03-25	1	1.304	0.74	-0.63911	4.39927	-0.461979	-0.627868
F1_2018	2022	Short	5	7	HH	25	2022-03-27	0.95	2.244	0.74	-0.63911	4.39927	-0.461979	-0.627868
F1_2018	2022	Short	5	7	HH	25	2022-03-28	0.9	2.72	0.74	-0.63911	4.39927	-0.461979	-0.627868
F1_2018	2022	Short	5	7	HH	25	2022-03-29	0.7	3.28	0.74	-0.63911	4.39927	-0.461979	-0.627868
F1_2018	2022	Short	5	7	HH	25	2022-03-30	0.7	3.87	0.74	-0.63911	4.39927	-0.461979	-0.627868
F1_2018	2022	Short	5	7	HH	25	2022-03-31	0.7	4.5	0.74	-0.63911	4.39927	-0.461979	-0.627868
F1_2018	2022	Short	5	7	HH	25	2022-04-01	0.35	5.072	0.74	-0.63911	4.39927	-0.461979	-0.627868
F1_2018	2022	Short	5	7	HH	25	2022-04-02	0.1	5.248	0.74	-0.63911	4.39927	-0.461979	-0.627868
F1_2018	2022	Short	5	7	HH	40	2022-03-21	1	0	0.895	0.733538	5.33816	0.476917	0.64817
F1_2018	2022	Short	5	7	HH	40	2022-03-23	1	0.47	0.895	0.733538	5.33816	0.476917	0.64817
F1_2018	2022	Short	5	7	HH	40	2022-03-25	1	1.308	0.895	0.733538	5.33816	0.476917	0.64817
F1_2018	2022	Short	5	7	HH	40	2022-03-27	1	2.214	0.895	0.733538	5.33816	0.476917	0.64817
F1_2018	2022	Short	5	7	HH	40	2022-03-28	1	2.69	0.895	0.733538	5.33816	0.476917	0.64817
F1_2018	2022	Short	5	7	HH	40	2022-03-29	0.95	3.25	0.895	0.733538	5.33816	0.476917	0.64817
F1_2018	2022	Short	5	7	HH	40	2022-03-30	0.9	3.844	0.895	0.733538	5.33816	0.476917	0.64817
F1_2018	2022	Short	5	7	HH	40	2022-03-31	0.85	4.466	0.895	0.733538	5.33816	0.476917	0.64817
F1_2018	2022	Short	5	7	HH	40	2022-04-01	0.75	5.028	0.895	0.733538	5.33816	0.476917	0.64817
F1_2018	2022	Short	5	7	HH	40	2022-04-02	0.5	5.202	0.895	0.733538	5.33816	0.476917	0.64817
F1_2018	2022	Short	5	7	HH	84	2022-03-21	1	0	0.91	0.866375	5.49136	0.630112	0.856376
F1_2018	2022	Short	5	7	HH	84	2022-03-23	1	0.458	0.91	0.866375	5.49136	0.630112	0.856376
F1_2018	2022	Short	5	7	HH	84	2022-03-25	1	1.288	0.91	0.866375	5.49136	0.630112	0.856376
F1_2018	2022	Short	5	7	HH	84	2022-03-27	1	2.216	0.91	0.866375	5.49136	0.630112	0.856376
F1_2018	2022	Short	5	7	HH	84	2022-03-28	1	2.696	0.91	0.866375	5.49136	0.630112	0.856376
F1_2018	2022	Short	5	7	HH	84	2022-03-29	0.95	3.256	0.91	0.866375	5.49136	0.630112	0.856376
F1_2018	2022	Short	5	7	HH	84	2022-03-30	0.9	3.856	0.91	0.866375	5.49136	0.630112	0.856376
F1_2018	2022	Short	5	7	HH	84	2022-03-31	0.9	4.488	0.91	0.866375	5.49136	0.630112	0.856376
F1_2018	2022	Short	5	7	HH	84	2022-04-01	0.75	5.068	0.91	0.866375	5.49136	0.630112	0.856376
F1_2018	2022	Short	5	7	HH	84	2022-04-02	0.6	5.24	0.91	0.866375	5.49136	0.630112	0.856376
F1_2018	2022	Short	5	7	HH	124	2022-03-21	1	0	0.95	1.22061	5.89327	1.03202	1.4026
F1_2018	2022	Short	5	7	HH	124	2022-03-23	1	0.468333	0.95	1.22061	5.89327	1.03202	1.4026
F1_2018	2022	Short	5	7	HH	124	2022-03-25	1	1.3	0.95	1.22061	5.89327	1.03202	1.4026
F1_2018	2022	Short	5	7	HH	124	2022-03-27	1	2.22333	0.95	1.22061	5.89327	1.03202	1.4026
F1_2018	2022	Short	5	7	HH	124	2022-03-28	1	2.7	0.95	1.22061	5.89327	1.03202	1.4026
F1_2018	2022	Short	5	7	HH	124	2022-03-29	1	3.25833	0.95	1.22061	5.89327	1.03202	1.4026
F1_2018	2022	Short	5	7	HH	124	2022-03-30	0.958333	3.85333	0.95	1.22061	5.89327	1.03202	1.4026
F1_2018	2022	Short	5	7	HH	124	2022-03-31	0.958333	4.48167	0.95	1.22061	5.89327	1.03202	1.4026
F1_2018	2022	Short	5	7	HH	124	2022-04-01	0.916667	5.05667	0.95	1.22061	5.89327	1.03202	1.4026
F1_2018	2022	Short	5	7	HH	124	2022-04-02	0.666667	5.23167	0.95	1.22061	5.89327	1.03202	1.4026
F1_2018	2022	Short	5	7	HH	169	2022-03-21	1	0	0.89	0.689259	5.31019	0.448947	0.610157
F1_2018	2022	Short	5	7	HH	169	2022-03-23	1	0.468	0.89	0.689259	5.31019	0.448947	0.610157
F1_2018	2022	Short	5	7	HH	169	2022-03-25	1	1.296	0.89	0.689259	5.31019	0.448947	0.610157
F1_2018	2022	Short	5	7	HH	169	2022-03-27	1	2.206	0.89	0.689259	5.31019	0.448947	0.610157
F1_2018	2022	Short	5	7	HH	169	2022-03-28	1	2.686	0.89	0.689259	5.31019	0.448947	0.610157
F1_2018	2022	Short	5	7	HH	169	2022-03-29	0.85	3.24	0.89	0.689259	5.31019	0.448947	0.610157
F1_2018	2022	Short	5	7	HH	169	2022-03-30	0.8	3.832	0.89	0.689259	5.31019	0.448947	0.610157
F1_2018	2022	Short	5	7	HH	169	2022-03-31	0.75	4.458	0.89	0.689259	5.31019	0.448947	0.610157
F1_2018	2022	Short	5	7	HH	169	2022-04-01	0.75	5.046	0.89	0.689259	5.31019	0.448947	0.610157
F1_2018	2022	Short	5	7	HH	169	2022-04-02	0.75	5.222	0.89	0.689259	5.31019	0.448947	0.610157
F1_2018	2022	Short	5	7	HH	190	2022-03-21	1	0	0.93	1.04349	5.68314	0.821895	1.11702
F1_2018	2022	Short	5	7	HH	190	2022-03-23	1	0.474	0.93	1.04349	5.68314	0.821895	1.11702
F1_2018	2022	Short	5	7	HH	190	2022-03-25	1	1.304	0.93	1.04349	5.68314	0.821895	1.11702
F1_2018	2022	Short	5	7	HH	190	2022-03-27	1	2.244	0.93	1.04349	5.68314	0.821895	1.11702
F1_2018	2022	Short	5	7	HH	190	2022-03-28	1	2.72	0.93	1.04349	5.68314	0.821895	1.11702
F1_2018	2022	Short	5	7	HH	190	2022-03-29	1	3.28	0.93	1.04349	5.68314	0.821895	1.11702
F1_2018	2022	Short	5	7	HH	190	2022-03-30	0.95	3.87	0.93	1.04349	5.68314	0.821895	1.11702
F1_2018	2022	Short	5	7	HH	190	2022-03-31	0.85	4.5	0.93	1.04349	5.68314	0.821895	1.11702
F1_2018	2022	Short	5	7	HH	190	2022-04-01	0.75	5.072	0.93	1.04349	5.68314	0.821895	1.11702
F1_2018	2022	Short	5	7	HH	190	2022-04-02	0.75	5.248	0.93	1.04349	5.68314	0.821895	1.11702
F1_2018	2022	Short	5	7	HH	260	2022-03-21	1	0	0.885	0.64498	5.27297	0.411723	0.559567
F1_2018	2022	Short	5	7	HH	260	2022-03-23	1	0.468	0.885	0.64498	5.27297	0.411723	0.559567
F1_2018	2022	Short	5	7	HH	260	2022-03-25	1	1.296	0.885	0.64498	5.27297	0.411723	0.559567
F1_2018	2022	Short	5	7	HH	260	2022-03-27	1	2.206	0.885	0.64498	5.27297	0.411723	0.559567
F1_2018	2022	Short	5	7	HH	260	2022-03-28	1	2.686	0.885	0.64498	5.27297	0.411723	0.559567
F1_2018	2022	Short	5	7	HH	260	2022-03-29	0.9	3.24	0.885	0.64498	5.27297	0.411723	0.559567
F1_2018	2022	Short	5	7	HH	260	2022-03-30	0.85	3.832	0.885	0.64498	5.27297	0.411723	0.559567
F1_2018	2022	Short	5	7	HH	260	2022-03-31	0.75	4.458	0.885	0.64498	5.27297	0.411723	0.559567
F1_2018	2022	Short	5	7	HH	260	2022-04-01	0.75	5.046	0.885	0.64498	5.27297	0.411723	0.559567
F1_2018	2022	Short	5	7	HH	260	2022-04-02	0.6	5.222	0.885	0.64498	5.27297	0.411723	0.559567
F1_2018	2022	Short	5	10	HH	1	2022-03-21	1	0	0.85	0.335028	5.03161	0.170358	0.231531
F1_2018	2022	Short	5	10	HH	1	2022-03-23	1	0.468	0.85	0.335028	5.03161	0.170358	0.231531
F1_2018	2022	Short	5	10	HH	1	2022-03-25	1	1.296	0.85	0.335028	5.03161	0.170358	0.231531
F1_2018	2022	Short	5	10	HH	1	2022-03-27	1	2.206	0.85	0.335028	5.03161	0.170358	0.231531
F1_2018	2022	Short	5	10	HH	1	2022-03-28	1	2.686	0.85	0.335028	5.03161	0.170358	0.231531
F1_2018	2022	Short	5	10	HH	1	2022-03-29	1	3.24	0.85	0.335028	5.03161	0.170358	0.231531
F1_2018	2022	Short	5	10	HH	1	2022-03-30	1	3.832	0.85	0.335028	5.03161	0.170358	0.231531
F1_2018	2022	Short	5	10	HH	1	2022-03-31	0.75	4.458	0.85	0.335028	5.03161	0.170358	0.231531
F1_2018	2022	Short	5	10	HH	1	2022-04-01	0.5	5.046	0.85	0.335028	5.03161	0.170358	0.231531
F1_2018	2022	Short	5	10	HH	1	2022-04-02	0.25	5.222	0.85	0.335028	5.03161	0.170358	0.231531
F1_2018	2022	Short	5	10	HH	6	2022-03-21	1	0	0.905	0.822096	5.4279	0.566656	0.770134
F1_2018	2022	Short	5	10	HH	6	2022-03-23	1	0.468	0.905	0.822096	5.4279	0.566656	0.770134
F1_2018	2022	Short	5	10	HH	6	2022-03-25	1	1.296	0.905	0.822096	5.4279	0.566656	0.770134
F1_2018	2022	Short	5	10	HH	6	2022-03-27	1	2.206	0.905	0.822096	5.4279	0.566656	0.770134
F1_2018	2022	Short	5	10	HH	6	2022-03-28	1	2.686	0.905	0.822096	5.4279	0.566656	0.770134
F1_2018	2022	Short	5	10	HH	6	2022-03-29	0.9	3.24	0.905	0.822096	5.4279	0.566656	0.770134
F1_2018	2022	Short	5	10	HH	6	2022-03-30	0.9	3.832	0.905	0.822096	5.4279	0.566656	0.770134
F1_2018	2022	Short	5	10	HH	6	2022-03-31	0.8	4.458	0.905	0.822096	5.4279	0.566656	0.770134
F1_2018	2022	Short	5	10	HH	6	2022-04-01	0.8	5.046	0.905	0.822096	5.4279	0.566656	0.770134
F1_2018	2022	Short	5	10	HH	6	2022-04-02	0.65	5.222	0.905	0.822096	5.4279	0.566656	0.770134
F1_2018	2022	Short	5	10	HH	153	2022-03-21	1	0	0.965	1.35344	6.13403	1.27278	1.72982
F1_2018	2022	Short	5	10	HH	153	2022-03-23	1	0.474	0.965	1.35344	6.13403	1.27278	1.72982
F1_2018	2022	Short	5	10	HH	153	2022-03-25	1	1.304	0.965	1.35344	6.13403	1.27278	1.72982
F1_2018	2022	Short	5	10	HH	153	2022-03-27	1	2.244	0.965	1.35344	6.13403	1.27278	1.72982
F1_2018	2022	Short	5	10	HH	153	2022-03-28	1	2.72	0.965	1.35344	6.13403	1.27278	1.72982
F1_2018	2022	Short	5	10	HH	153	2022-03-29	1	3.28	0.965	1.35344	6.13403	1.27278	1.72982
F1_2018	2022	Short	5	10	HH	153	2022-03-30	1	3.87	0.965	1.35344	6.13403	1.27278	1.72982
F1_2018	2022	Short	5	10	HH	153	2022-03-31	1	4.5	0.965	1.35344	6.13403	1.27278	1.72982
F1_2018	2022	Short	5	10	HH	153	2022-04-01	0.85	5.072	0.965	1.35344	6.13403	1.27278	1.72982
F1_2018	2022	Short	5	10	HH	153	2022-04-02	0.8	5.248	0.965	1.35344	6.13403	1.27278	1.72982
F1_2018	2022	Short	5	10	HH	170	2022-03-21	1	0	0.89	0.689259	5.33217	0.470927	0.64003
F1_2018	2022	Short	5	10	HH	170	2022-03-23	1	0.458	0.89	0.689259	5.33217	0.470927	0.64003
F1_2018	2022	Short	5	10	HH	170	2022-03-25	1	1.288	0.89	0.689259	5.33217	0.470927	0.64003
F1_2018	2022	Short	5	10	HH	170	2022-03-27	1	2.216	0.89	0.689259	5.33217	0.470927	0.64003
F1_2018	2022	Short	5	10	HH	170	2022-03-28	1	2.696	0.89	0.689259	5.33217	0.470927	0.64003
F1_2018	2022	Short	5	10	HH	170	2022-03-29	1	3.256	0.89	0.689259	5.33217	0.470927	0.64003
F1_2018	2022	Short	5	10	HH	170	2022-03-30	1	3.856	0.89	0.689259	5.33217	0.470927	0.64003
F1_2018	2022	Short	5	10	HH	170	2022-03-31	0.9	4.488	0.89	0.689259	5.33217	0.470927	0.64003
F1_2018	2022	Short	5	10	HH	170	2022-04-01	0.6	5.068	0.89	0.689259	5.33217	0.470927	0.64003
F1_2018	2022	Short	5	10	HH	170	2022-04-02	0.4	5.24	0.89	0.689259	5.33217	0.470927	0.64003
F1_2018	2022	Short	5	10	HH	240	2022-03-21	1	0	0.691667	-1.06714	4.09979	-0.761457	-1.03488
F1_2018	2022	Short	5	10	HH	240	2022-03-23	1	0.468333	0.691667	-1.06714	4.09979	-0.761457	-1.03488
F1_2018	2022	Short	5	10	HH	240	2022-03-25	1	1.3	0.691667	-1.06714	4.09979	-0.761457	-1.03488
F1_2018	2022	Short	5	10	HH	240	2022-03-27	0.958333	2.22333	0.691667	-1.06714	4.09979	-0.761457	-1.03488
F1_2018	2022	Short	5	10	HH	240	2022-03-28	0.958333	2.7	0.691667	-1.06714	4.09979	-0.761457	-1.03488
F1_2018	2022	Short	5	10	HH	240	2022-03-29	0.833333	3.25833	0.691667	-1.06714	4.09979	-0.761457	-1.03488
F1_2018	2022	Short	5	10	HH	240	2022-03-30	0.791667	3.85333	0.691667	-1.06714	4.09979	-0.761457	-1.03488
F1_2018	2022	Short	5	10	HH	240	2022-03-31	0.375	4.48167	0.691667	-1.06714	4.09979	-0.761457	-1.03488
F1_2018	2022	Short	5	10	HH	240	2022-04-01	0	5.05667	0.691667	-1.06714	4.09979	-0.761457	-1.03488
F1_2018	2022	Short	5	10	HH	240	2022-04-02	0	5.23167	0.691667	-1.06714	4.09979	-0.761457	-1.03488
F1_2018	2022	Short	7	5	HH	30	2022-03-21	1	0	0.85	0.335028	5.02395	0.162705	0.22113
F1_2018	2022	Short	7	5	HH	30	2022-03-23	1	0.47	0.85	0.335028	5.02395	0.162705	0.22113
F1_2018	2022	Short	7	5	HH	30	2022-03-25	1	1.308	0.85	0.335028	5.02395	0.162705	0.22113
F1_2018	2022	Short	7	5	HH	30	2022-03-27	1	2.214	0.85	0.335028	5.02395	0.162705	0.22113
F1_2018	2022	Short	7	5	HH	30	2022-03-28	1	2.69	0.85	0.335028	5.02395	0.162705	0.22113
F1_2018	2022	Short	7	5	HH	30	2022-03-29	1	3.25	0.85	0.335028	5.02395	0.162705	0.22113
F1_2018	2022	Short	7	5	HH	30	2022-03-30	0.9	3.844	0.85	0.335028	5.02395	0.162705	0.22113
F1_2018	2022	Short	7	5	HH	30	2022-03-31	0.85	4.466	0.85	0.335028	5.02395	0.162705	0.22113
F1_2018	2022	Short	7	5	HH	30	2022-04-01	0.6	5.028	0.85	0.335028	5.02395	0.162705	0.22113
F1_2018	2022	Short	7	5	HH	30	2022-04-02	0.15	5.202	0.85	0.335028	5.02395	0.162705	0.22113
F1_2018	2022	Short	7	5	HH	96	2022-03-21	1	0	0.865	0.467864	5.15383	0.292584	0.397647
F1_2018	2022	Short	7	5	HH	96	2022-03-23	1	0.458	0.865	0.467864	5.15383	0.292584	0.397647
F1_2018	2022	Short	7	5	HH	96	2022-03-25	1	1.288	0.865	0.467864	5.15383	0.292584	0.397647
F1_2018	2022	Short	7	5	HH	96	2022-03-27	1	2.216	0.865	0.467864	5.15383	0.292584	0.397647
F1_2018	2022	Short	7	5	HH	96	2022-03-28	1	2.696	0.865	0.467864	5.15383	0.292584	0.397647
F1_2018	2022	Short	7	5	HH	96	2022-03-29	1	3.256	0.865	0.467864	5.15383	0.292584	0.397647
F1_2018	2022	Short	7	5	HH	96	2022-03-30	0.95	3.856	0.865	0.467864	5.15383	0.292584	0.397647
F1_2018	2022	Short	7	5	HH	96	2022-03-31	0.85	4.488	0.865	0.467864	5.15383	0.292584	0.397647
F1_2018	2022	Short	7	5	HH	96	2022-04-01	0.7	5.068	0.865	0.467864	5.15383	0.292584	0.397647
F1_2018	2022	Short	7	5	HH	96	2022-04-02	0.15	5.24	0.865	0.467864	5.15383	0.292584	0.397647
F1_2018	2022	Short	7	5	HH	117	2022-03-21	1	0	0.905	0.822096	5.45819	0.596943	0.811297
F1_2018	2022	Short	7	5	HH	117	2022-03-23	1	0.474	0.905	0.822096	5.45819	0.596943	0.811297
F1_2018	2022	Short	7	5	HH	117	2022-03-25	1	1.304	0.905	0.822096	5.45819	0.596943	0.811297
F1_2018	2022	Short	7	5	HH	117	2022-03-27	1	2.244	0.905	0.822096	5.45819	0.596943	0.811297
F1_2018	2022	Short	7	5	HH	117	2022-03-28	1	2.72	0.905	0.822096	5.45819	0.596943	0.811297
F1_2018	2022	Short	7	5	HH	117	2022-03-29	1	3.28	0.905	0.822096	5.45819	0.596943	0.811297
F1_2018	2022	Short	7	5	HH	117	2022-03-30	1	3.87	0.905	0.822096	5.45819	0.596943	0.811297
F1_2018	2022	Short	7	5	HH	117	2022-03-31	0.95	4.5	0.905	0.822096	5.45819	0.596943	0.811297
F1_2018	2022	Short	7	5	HH	117	2022-04-01	0.7	5.072	0.905	0.822096	5.45819	0.596943	0.811297
F1_2018	2022	Short	7	5	HH	117	2022-04-02	0.4	5.248	0.905	0.822096	5.45819	0.596943	0.811297
F1_2018	2022	Short	7	5	HH	143	2022-03-21	1	0	0.77	-0.373436	4.56347	-0.297774	-0.404699
F1_2018	2022	Short	7	5	HH	143	2022-03-23	1	0.458	0.77	-0.373436	4.56347	-0.297774	-0.404699
F1_2018	2022	Short	7	5	HH	143	2022-03-25	1	1.288	0.77	-0.373436	4.56347	-0.297774	-0.404699
F1_2018	2022	Short	7	5	HH	143	2022-03-27	1	2.216	0.77	-0.373436	4.56347	-0.297774	-0.404699
F1_2018	2022	Short	7	5	HH	143	2022-03-28	1	2.696	0.77	-0.373436	4.56347	-0.297774	-0.404699
F1_2018	2022	Short	7	5	HH	143	2022-03-29	1	3.256	0.77	-0.373436	4.56347	-0.297774	-0.404699
F1_2018	2022	Short	7	5	HH	143	2022-03-30	0.95	3.856	0.77	-0.373436	4.56347	-0.297774	-0.404699
F1_2018	2022	Short	7	5	HH	143	2022-03-31	0.55	4.488	0.77	-0.373436	4.56347	-0.297774	-0.404699
F1_2018	2022	Short	7	5	HH	143	2022-04-01	0.2	5.068	0.77	-0.373436	4.56347	-0.297774	-0.404699
F1_2018	2022	Short	7	5	HH	143	2022-04-02	0	5.24	0.77	-0.373436	4.56347	-0.297774	-0.404699
F1_2018	2022	Short	7	5	HH	176	2022-03-21	1	0	0.89	0.689259	5.34085	0.479598	0.651814
F1_2018	2022	Short	7	5	HH	176	2022-03-23	1	0.474	0.89	0.689259	5.34085	0.479598	0.651814
F1_2018	2022	Short	7	5	HH	176	2022-03-25	1	1.304	0.89	0.689259	5.34085	0.479598	0.651814
F1_2018	2022	Short	7	5	HH	176	2022-03-27	1	2.244	0.89	0.689259	5.34085	0.479598	0.651814
F1_2018	2022	Short	7	5	HH	176	2022-03-28	1	2.72	0.89	0.689259	5.34085	0.479598	0.651814
F1_2018	2022	Short	7	5	HH	176	2022-03-29	1	3.28	0.89	0.689259	5.34085	0.479598	0.651814
F1_2018	2022	Short	7	5	HH	176	2022-03-30	0.9	3.87	0.89	0.689259	5.34085	0.479598	0.651814
F1_2018	2022	Short	7	5	HH	176	2022-03-31	0.8	4.5	0.89	0.689259	5.34085	0.479598	0.651814
F1_2018	2022	Short	7	5	HH	176	2022-04-01	0.6	5.072	0.89	0.689259	5.34085	0.479598	0.651814
F1_2018	2022	Short	7	5	HH	176	2022-04-02	0.6	5.248	0.89	0.689259	5.34085	0.479598	0.651814
F1_2018	2022	Short	7	5	HH	233	2022-03-21	1	0	0.945	1.17633	5.80542	0.944167	1.2832
F1_2018	2022	Short	7	5	HH	233	2022-03-23	1	0.47	0.945	1.17633	5.80542	0.944167	1.2832
F1_2018	2022	Short	7	5	HH	233	2022-03-25	1	1.308	0.945	1.17633	5.80542	0.944167	1.2832
F1_2018	2022	Short	7	5	HH	233	2022-03-27	1	2.214	0.945	1.17633	5.80542	0.944167	1.2832
F1_2018	2022	Short	7	5	HH	233	2022-03-28	1	2.69	0.945	1.17633	5.80542	0.944167	1.2832
F1_2018	2022	Short	7	5	HH	233	2022-03-29	1	3.25	0.945	1.17633	5.80542	0.944167	1.2832
F1_2018	2022	Short	7	5	HH	233	2022-03-30	1	3.844	0.945	1.17633	5.80542	0.944167	1.2832
F1_2018	2022	Short	7	5	HH	233	2022-03-31	1	4.466	0.945	1.17633	5.80542	0.944167	1.2832
F1_2018	2022	Short	7	5	HH	233	2022-04-01	0.85	5.028	0.945	1.17633	5.80542	0.944167	1.2832
F1_2018	2022	Short	7	5	HH	233	2022-04-02	0.6	5.202	0.945	1.17633	5.80542	0.944167	1.2832
F1_2018	2022	Short	7	5	HH	243	2022-03-21	1	0	0.775	-0.329157	4.60435	-0.256898	-0.349147
F1_2018	2022	Short	7	5	HH	243	2022-03-23	1	0.474	0.775	-0.329157	4.60435	-0.256898	-0.349147
F1_2018	2022	Short	7	5	HH	243	2022-03-25	1	1.304	0.775	-0.329157	4.60435	-0.256898	-0.349147
F1_2018	2022	Short	7	5	HH	243	2022-03-27	1	2.244	0.775	-0.329157	4.60435	-0.256898	-0.349147
F1_2018	2022	Short	7	5	HH	243	2022-03-28	1	2.72	0.775	-0.329157	4.60435	-0.256898	-0.349147
F1_2018	2022	Short	7	5	HH	243	2022-03-29	0.95	3.28	0.775	-0.329157	4.60435	-0.256898	-0.349147
F1_2018	2022	Short	7	5	HH	243	2022-03-30	0.95	3.87	0.775	-0.329157	4.60435	-0.256898	-0.349147
F1_2018	2022	Short	7	5	HH	243	2022-03-31	0.6	4.5	0.775	-0.329157	4.60435	-0.256898	-0.349147
F1_2018	2022	Short	7	5	HH	243	2022-04-01	0.2	5.072	0.775	-0.329157	4.60435	-0.256898	-0.349147
F1_2018	2022	Short	7	5	HH	243	2022-04-02	0.05	5.248	0.775	-0.329157	4.60435	-0.256898	-0.349147
F1_2018	2022	Short	7	5	HH	273	2022-03-21	1	0	0.835	0.202191	4.92855	0.0672996	0.0914659
F1_2018	2022	Short	7	5	HH	273	2022-03-23	1	0.47	0.835	0.202191	4.92855	0.0672996	0.0914659
F1_2018	2022	Short	7	5	HH	273	2022-03-25	1	1.308	0.835	0.202191	4.92855	0.0672996	0.0914659
F1_2018	2022	Short	7	5	HH	273	2022-03-27	0.95	2.214	0.835	0.202191	4.92855	0.0672996	0.0914659
F1_2018	2022	Short	7	5	HH	273	2022-03-28	0.95	2.69	0.835	0.202191	4.92855	0.0672996	0.0914659
F1_2018	2022	Short	7	5	HH	273	2022-03-29	0.9	3.25	0.835	0.202191	4.92855	0.0672996	0.0914659
F1_2018	2022	Short	7	5	HH	273	2022-03-30	0.9	3.844	0.835	0.202191	4.92855	0.0672996	0.0914659
F1_2018	2022	Short	7	5	HH	273	2022-03-31	0.7	4.466	0.835	0.202191	4.92855	0.0672996	0.0914659
F1_2018	2022	Short	7	5	HH	273	2022-04-01	0.7	5.028	0.835	0.202191	4.92855	0.0672996	0.0914659
F1_2018	2022	Short	7	5	HH	273	2022-04-02	0.25	5.202	0.835	0.202191	4.92855	0.0672996	0.0914659
F1_2018	2022	Short	7	5	HH	296	2022-03-21	1	0	0.93	1.04349	5.67499	0.813738	1.10594
F1_2018	2022	Short	7	5	HH	296	2022-03-23	1	0.458	0.93	1.04349	5.67499	0.813738	1.10594
F1_2018	2022	Short	7	5	HH	296	2022-03-25	1	1.288	0.93	1.04349	5.67499	0.813738	1.10594
F1_2018	2022	Short	7	5	HH	296	2022-03-27	1	2.216	0.93	1.04349	5.67499	0.813738	1.10594
F1_2018	2022	Short	7	5	HH	296	2022-03-28	1	2.696	0.93	1.04349	5.67499	0.813738	1.10594
F1_2018	2022	Short	7	5	HH	296	2022-03-29	1	3.256	0.93	1.04349	5.67499	0.813738	1.10594
F1_2018	2022	Short	7	5	HH	296	2022-03-30	0.95	3.856	0.93	1.04349	5.67499	0.813738	1.10594
F1_2018	2022	Short	7	5	HH	296	2022-03-31	0.8	4.488	0.93	1.04349	5.67499	0.813738	1.10594
F1_2018	2022	Short	7	5	HH	296	2022-04-01	0.8	5.068	0.93	1.04349	5.67499	0.813738	1.10594
F1_2018	2022	Short	7	5	HH	296	2022-04-02	0.75	5.24	0.93	1.04349	5.67499	0.813738	1.10594
F1_2018	2022	Short	7	10	HH	8	2022-03-21	1	0	0.905	0.822096	5.44973	0.588486	0.799802
F1_2018	2022	Short	7	10	HH	8	2022-03-23	1	0.458	0.905	0.822096	5.44973	0.588486	0.799802
F1_2018	2022	Short	7	10	HH	8	2022-03-25	1	1.288	0.905	0.822096	5.44973	0.588486	0.799802
F1_2018	2022	Short	7	10	HH	8	2022-03-27	1	2.216	0.905	0.822096	5.44973	0.588486	0.799802
F1_2018	2022	Short	7	10	HH	8	2022-03-28	1	2.696	0.905	0.822096	5.44973	0.588486	0.799802
F1_2018	2022	Short	7	10	HH	8	2022-03-29	1	3.256	0.905	0.822096	5.44973	0.588486	0.799802
F1_2018	2022	Short	7	10	HH	8	2022-03-30	0.95	3.856	0.905	0.822096	5.44973	0.588486	0.799802
F1_2018	2022	Short	7	10	HH	8	2022-03-31	0.9	4.488	0.905	0.822096	5.44973	0.588486	0.799802
F1_2018	2022	Short	7	10	HH	8	2022-04-01	0.75	5.068	0.905	0.822096	5.44973	0.588486	0.799802
F1_2018	2022	Short	7	10	HH	8	2022-04-02	0.45	5.24	0.905	0.822096	5.44973	0.588486	0.799802
F1_2018	2022	Short	7	10	HH	33	2022-03-21	1	0	0.815	0.0250747	4.81086	-0.0503893	-0.0684834
F1_2018	2022	Short	7	10	HH	33	2022-03-23	1	0.468	0.815	0.0250747	4.81086	-0.0503893	-0.0684834
F1_2018	2022	Short	7	10	HH	33	2022-03-25	1	1.296	0.815	0.0250747	4.81086	-0.0503893	-0.0684834
F1_2018	2022	Short	7	10	HH	33	2022-03-27	1	2.206	0.815	0.0250747	4.81086	-0.0503893	-0.0684834
F1_2018	2022	Short	7	10	HH	33	2022-03-28	0.95	2.686	0.815	0.0250747	4.81086	-0.0503893	-0.0684834
F1_2018	2022	Short	7	10	HH	33	2022-03-29	0.85	3.24	0.815	0.0250747	4.81086	-0.0503893	-0.0684834
F1_2018	2022	Short	7	10	HH	33	2022-03-30	0.75	3.832	0.815	0.0250747	4.81086	-0.0503893	-0.0684834
F1_2018	2022	Short	7	10	HH	33	2022-03-31	0.7	4.458	0.815	0.0250747	4.81086	-0.0503893	-0.0684834
F1_2018	2022	Short	7	10	HH	33	2022-04-01	0.7	5.046	0.815	0.0250747	4.81086	-0.0503893	-0.0684834
F1_2018	2022	Short	7	10	HH	33	2022-04-02	0.2	5.222	0.815	0.0250747	4.81086	-0.0503893	-0.0684834
F1_2018	2022	Short	7	10	HH	34	2022-03-21	1	0	0.82	0.0693536	4.86418	0.00292993	0.00398203
F1_2018	2022	Short	7	10	HH	34	2022-03-23	1	0.458	0.82	0.0693536	4.86418	0.00292993	0.00398203
F1_2018	2022	Short	7	10	HH	34	2022-03-25	1	1.288	0.82	0.0693536	4.86418	0.00292993	0.00398203
F1_2018	2022	Short	7	10	HH	34	2022-03-27	0.95	2.216	0.82	0.0693536	4.86418	0.00292993	0.00398203
F1_2018	2022	Short	7	10	HH	34	2022-03-28	0.95	2.696	0.82	0.0693536	4.86418	0.00292993	0.00398203
F1_2018	2022	Short	7	10	HH	34	2022-03-29	0.8	3.256	0.82	0.0693536	4.86418	0.00292993	0.00398203
F1_2018	2022	Short	7	10	HH	34	2022-03-30	0.75	3.856	0.82	0.0693536	4.86418	0.00292993	0.00398203
F1_2018	2022	Short	7	10	HH	34	2022-03-31	0.75	4.488	0.82	0.0693536	4.86418	0.00292993	0.00398203
F1_2018	2022	Short	7	10	HH	34	2022-04-01	0.55	5.068	0.82	0.0693536	4.86418	0.00292993	0.00398203
F1_2018	2022	Short	7	10	HH	34	2022-04-02	0.45	5.24	0.82	0.0693536	4.86418	0.00292993	0.00398203
F1_2018	2022	Short	7	10	HH	113	2022-03-21	1	0	0.83	0.157912	4.93609	0.0748461	0.101722
F1_2018	2022	Short	7	10	HH	113	2022-03-23	1	0.474	0.83	0.157912	4.93609	0.0748461	0.101722
F1_2018	2022	Short	7	10	HH	113	2022-03-25	1	1.304	0.83	0.157912	4.93609	0.0748461	0.101722
F1_2018	2022	Short	7	10	HH	113	2022-03-27	0.95	2.244	0.83	0.157912	4.93609	0.0748461	0.101722
F1_2018	2022	Short	7	10	HH	113	2022-03-28	0.9	2.72	0.83	0.157912	4.93609	0.0748461	0.101722
F1_2018	2022	Short	7	10	HH	113	2022-03-29	0.85	3.28	0.83	0.157912	4.93609	0.0748461	0.101722
F1_2018	2022	Short	7	10	HH	113	2022-03-30	0.8	3.87	0.83	0.157912	4.93609	0.0748461	0.101722
F1_2018	2022	Short	7	10	HH	113	2022-03-31	0.75	4.5	0.83	0.157912	4.93609	0.0748461	0.101722
F1_2018	2022	Short	7	10	HH	113	2022-04-01	0.65	5.072	0.83	0.157912	4.93609	0.0748461	0.101722
F1_2018	2022	Short	7	10	HH	113	2022-04-02	0.4	5.248	0.83	0.157912	4.93609	0.0748461	0.101722
F1_2018	2022	Short	7	10	HH	172	2022-03-21	1	0	0.915	0.910654	5.5428	0.681556	0.926292
F1_2018	2022	Short	7	10	HH	172	2022-03-23	1	0.474	0.915	0.910654	5.5428	0.681556	0.926292
F1_2018	2022	Short	7	10	HH	172	2022-03-25	1	1.304	0.915	0.910654	5.5428	0.681556	0.926292
F1_2018	2022	Short	7	10	HH	172	2022-03-27	1	2.244	0.915	0.910654	5.5428	0.681556	0.926292
F1_2018	2022	Short	7	10	HH	172	2022-03-28	1	2.72	0.915	0.910654	5.5428	0.681556	0.926292
F1_2018	2022	Short	7	10	HH	172	2022-03-29	1	3.28	0.915	0.910654	5.5428	0.681556	0.926292
F1_2018	2022	Short	7	10	HH	172	2022-03-30	1	3.87	0.915	0.910654	5.5428	0.681556	0.926292
F1_2018	2022	Short	7	10	HH	172	2022-03-31	1	4.5	0.915	0.910654	5.5428	0.681556	0.926292
F1_2018	2022	Short	7	10	HH	172	2022-04-01	0.65	5.072	0.915	0.910654	5.5428	0.681556	0.926292
F1_2018	2022	Short	7	10	HH	172	2022-04-02	0.5	5.248	0.915	0.910654	5.5428	0.681556	0.926292
F1_2018	2022	Short	7	10	HH	208	2022-03-21	1	0	0.935	1.08777	5.69298	0.831733	1.1304
F1_2018	2022	Short	7	10	HH	208	2022-03-23	1	0.47	0.935	1.08777	5.69298	0.831733	1.1304
F1_2018	2022	Short	7	10	HH	208	2022-03-25	1	1.308	0.935	1.08777	5.69298	0.831733	1.1304
F1_2018	2022	Short	7	10	HH	208	2022-03-27	1	2.214	0.935	1.08777	5.69298	0.831733	1.1304
F1_2018	2022	Short	7	10	HH	208	2022-03-28	1	2.69	0.935	1.08777	5.69298	0.831733	1.1304
F1_2018	2022	Short	7	10	HH	208	2022-03-29	0.95	3.25	0.935	1.08777	5.69298	0.831733	1.1304
F1_2018	2022	Short	7	10	HH	208	2022-03-30	0.95	3.844	0.935	1.08777	5.69298	0.831733	1.1304
F1_2018	2022	Short	7	10	HH	208	2022-03-31	0.9	4.466	0.935	1.08777	5.69298	0.831733	1.1304
F1_2018	2022	Short	7	10	HH	208	2022-04-01	0.8	5.028	0.935	1.08777	5.69298	0.831733	1.1304
F1_2018	2022	Short	7	10	HH	208	2022-04-02	0.75	5.202	0.935	1.08777	5.69298	0.831733	1.1304
F1_2018	2022	Short	7	10	HH	218	2022-03-21	1	0	0.935	1.08777	5.73464	0.873393	1.18701
F1_2018	2022	Short	7	10	HH	218	2022-03-23	1	0.474	0.935	1.08777	5.73464	0.873393	1.18701
F1_2018	2022	Short	7	10	HH	218	2022-03-25	1	1.304	0.935	1.08777	5.73464	0.873393	1.18701
F1_2018	2022	Short	7	10	HH	218	2022-03-27	1	2.244	0.935	1.08777	5.73464	0.873393	1.18701
F1_2018	2022	Short	7	10	HH	218	2022-03-28	1	2.72	0.935	1.08777	5.73464	0.873393	1.18701
F1_2018	2022	Short	7	10	HH	218	2022-03-29	0.95	3.28	0.935	1.08777	5.73464	0.873393	1.18701
F1_2018	2022	Short	7	10	HH	218	2022-03-30	0.95	3.87	0.935	1.08777	5.73464	0.873393	1.18701
F1_2018	2022	Short	7	10	HH	218	2022-03-31	0.85	4.5	0.935	1.08777	5.73464	0.873393	1.18701
F1_2018	2022	Short	7	10	HH	218	2022-04-01	0.8	5.072	0.935	1.08777	5.73464	0.873393	1.18701
F1_2018	2022	Short	7	10	HH	218	2022-04-02	0.8	5.248	0.935	1.08777	5.73464	0.873393	1.18701
F1_2018	2022	Short	7	10	HH	293	2022-03-21	1	0	0.895	0.733538	5.34835	0.4871	0.662011
F1_2018	2022	Short	7	10	HH	293	2022-03-23	1	0.468	0.895	0.733538	5.34835	0.4871	0.662011
F1_2018	2022	Short	7	10	HH	293	2022-03-25	1	1.296	0.895	0.733538	5.34835	0.4871	0.662011
F1_2018	2022	Short	7	10	HH	293	2022-03-27	1	2.206	0.895	0.733538	5.34835	0.4871	0.662011
F1_2018	2022	Short	7	10	HH	293	2022-03-28	1	2.686	0.895	0.733538	5.34835	0.4871	0.662011
F1_2018	2022	Short	7	10	HH	293	2022-03-29	0.95	3.24	0.895	0.733538	5.34835	0.4871	0.662011
F1_2018	2022	Short	7	10	HH	293	2022-03-30	0.85	3.832	0.895	0.733538	5.34835	0.4871	0.662011
F1_2018	2022	Short	7	10	HH	293	2022-03-31	0.8	4.458	0.895	0.733538	5.34835	0.4871	0.662011
F1_2018	2022	Short	7	10	HH	293	2022-04-01	0.75	5.046	0.895	0.733538	5.34835	0.4871	0.662011
F1_2018	2022	Short	7	10	HH	293	2022-04-02	0.6	5.222	0.895	0.733538	5.34835	0.4871	0.662011
F1_2018	2022	Short	10	5	HH	100	2022-03-21	1	0	0.765	-0.417715	4.50933	-0.351919	-0.478288
F1_2018	2022	Short	10	5	HH	100	2022-03-23	1	0.47	0.765	-0.417715	4.50933	-0.351919	-0.478288
F1_2018	2022	Short	10	5	HH	100	2022-03-25	1	1.308	0.765	-0.417715	4.50933	-0.351919	-0.478288
F1_2018	2022	Short	10	5	HH	100	2022-03-27	0.95	2.214	0.765	-0.417715	4.50933	-0.351919	-0.478288
F1_2018	2022	Short	10	5	HH	100	2022-03-28	0.95	2.69	0.765	-0.417715	4.50933	-0.351919	-0.478288
F1_2018	2022	Short	10	5	HH	100	2022-03-29	0.9	3.25	0.765	-0.417715	4.50933	-0.351919	-0.478288
F1_2018	2022	Short	10	5	HH	100	2022-03-30	0.8	3.844	0.765	-0.417715	4.50933	-0.351919	-0.478288
F1_2018	2022	Short	10	5	HH	100	2022-03-31	0.7	4.466	0.765	-0.417715	4.50933	-0.351919	-0.478288
F1_2018	2022	Short	10	5	HH	100	2022-04-01	0.2	5.028	0.765	-0.417715	4.50933	-0.351919	-0.478288
F1_2018	2022	Short	10	5	HH	100	2022-04-02	0.15	5.202	0.765	-0.417715	4.50933	-0.351919	-0.478288
F1_2018	2022	Short	10	5	HH	300	2022-03-21	1	0	0.89	0.689259	5.33217	0.470927	0.64003
F1_2018	2022	Short	10	5	HH	300	2022-03-23	1	0.458	0.89	0.689259	5.33217	0.470927	0.64003
F1_2018	2022	Short	10	5	HH	300	2022-03-25	1	1.288	0.89	0.689259	5.33217	0.470927	0.64003
F1_2018	2022	Short	10	5	HH	300	2022-03-27	1	2.216	0.89	0.689259	5.33217	0.470927	0.64003
F1_2018	2022	Short	10	5	HH	300	2022-03-28	1	2.696	0.89	0.689259	5.33217	0.470927	0.64003
F1_2018	2022	Short	10	5	HH	300	2022-03-29	0.95	3.256	0.89	0.689259	5.33217	0.470927	0.64003
F1_2018	2022	Short	10	5	HH	300	2022-03-30	0.85	3.856	0.89	0.689259	5.33217	0.470927	0.64003
F1_2018	2022	Short	10	5	HH	300	2022-03-31	0.75	4.488	0.89	0.689259	5.33217	0.470927	0.64003
F1_2018	2022	Short	10	5	HH	300	2022-04-01	0.75	5.068	0.89	0.689259	5.33217	0.470927	0.64003
F1_2018	2022	Short	10	5	HH	300	2022-04-02	0.6	5.24	0.89	0.689259	5.33217	0.470927	0.64003
F1_2018	2022	Short	10	7	HH	17	2022-03-21	1	0	0.9	0.777817	5.37711	0.515859	0.701097
F1_2018	2022	Short	10	7	HH	17	2022-03-23	1	0.47	0.9	0.777817	5.37711	0.515859	0.701097
F1_2018	2022	Short	10	7	HH	17	2022-03-25	1	1.308	0.9	0.777817	5.37711	0.515859	0.701097
F1_2018	2022	Short	10	7	HH	17	2022-03-27	1	2.214	0.9	0.777817	5.37711	0.515859	0.701097
F1_2018	2022	Short	10	7	HH	17	2022-03-28	1	2.69	0.9	0.777817	5.37711	0.515859	0.701097
F1_2018	2022	Short	10	7	HH	17	2022-03-29	0.95	3.25	0.9	0.777817	5.37711	0.515859	0.701097
F1_2018	2022	Short	10	7	HH	17	2022-03-30	0.9	3.844	0.9	0.777817	5.37711	0.515859	0.701097
F1_2018	2022	Short	10	7	HH	17	2022-03-31	0.85	4.466	0.9	0.777817	5.37711	0.515859	0.701097
F1_2018	2022	Short	10	7	HH	17	2022-04-01	0.65	5.028	0.9	0.777817	5.37711	0.515859	0.701097
F1_2018	2022	Short	10	7	HH	17	2022-04-02	0.65	5.202	0.9	0.777817	5.37711	0.515859	0.701097
F1_2018	2022	Short	10	7	HH	22	2022-03-21	1	0	0.91	0.866375	5.49136	0.630112	0.856376
F1_2018	2022	Short	10	7	HH	22	2022-03-23	1	0.458	0.91	0.866375	5.49136	0.630112	0.856376
F1_2018	2022	Short	10	7	HH	22	2022-03-25	1	1.288	0.91	0.866375	5.49136	0.630112	0.856376
F1_2018	2022	Short	10	7	HH	22	2022-03-27	1	2.216	0.91	0.866375	5.49136	0.630112	0.856376
F1_2018	2022	Short	10	7	HH	22	2022-03-28	1	2.696	0.91	0.866375	5.49136	0.630112	0.856376
F1_2018	2022	Short	10	7	HH	22	2022-03-29	0.9	3.256	0.91	0.866375	5.49136	0.630112	0.856376
F1_2018	2022	Short	10	7	HH	22	2022-03-30	0.8	3.856	0.91	0.866375	5.49136	0.630112	0.856376
F1_2018	2022	Short	10	7	HH	22	2022-03-31	0.8	4.488	0.91	0.866375	5.49136	0.630112	0.856376
F1_2018	2022	Short	10	7	HH	22	2022-04-01	0.8	5.068	0.91	0.866375	5.49136	0.630112	0.856376
F1_2018	2022	Short	10	7	HH	22	2022-04-02	0.8	5.24	0.91	0.866375	5.49136	0.630112	0.856376
F1_2018	2022	Short	10	7	HH	23	2022-03-21	1	0	0.85	0.335028	5.02395	0.162705	0.22113
F1_2018	2022	Short	10	7	HH	23	2022-03-23	1	0.47	0.85	0.335028	5.02395	0.162705	0.22113
F1_2018	2022	Short	10	7	HH	23	2022-03-25	1	1.308	0.85	0.335028	5.02395	0.162705	0.22113
F1_2018	2022	Short	10	7	HH	23	2022-03-27	0.95	2.214	0.85	0.335028	5.02395	0.162705	0.22113
F1_2018	2022	Short	10	7	HH	23	2022-03-28	0.95	2.69	0.85	0.335028	5.02395	0.162705	0.22113
F1_2018	2022	Short	10	7	HH	23	2022-03-29	0.95	3.25	0.85	0.335028	5.02395	0.162705	0.22113
F1_2018	2022	Short	10	7	HH	23	2022-03-30	0.85	3.844	0.85	0.335028	5.02395	0.162705	0.22113
F1_2018	2022	Short	10	7	HH	23	2022-03-31	0.7	4.466	0.85	0.335028	5.02395	0.162705	0.22113
F1_2018	2022	Short	10	7	HH	23	2022-04-01	0.55	5.028	0.85	0.335028	5.02395	0.162705	0.22113
F1_2018	2022	Short	10	7	HH	23	2022-04-02	0.55	5.202	0.85	0.335028	5.02395	0.162705	0.22113
F1_2018	2022	Short	10	7	HH	49	2022-03-21	1	0	0.805	-0.0634833	4.78299	-0.0782622	-0.106365
F1_2018	2022	Short	10	7	HH	49	2022-03-23	1	0.474	0.805	-0.0634833	4.78299	-0.0782622	-0.106365
F1_2018	2022	Short	10	7	HH	49	2022-03-25	1	1.304	0.805	-0.0634833	4.78299	-0.0782622	-0.106365
F1_2018	2022	Short	10	7	HH	49	2022-03-27	1	2.244	0.805	-0.0634833	4.78299	-0.0782622	-0.106365
F1_2018	2022	Short	10	7	HH	49	2022-03-28	0.9	2.72	0.805	-0.0634833	4.78299	-0.0782622	-0.106365
F1_2018	2022	Short	10	7	HH	49	2022-03-29	0.9	3.28	0.805	-0.0634833	4.78299	-0.0782622	-0.106365
F1_2018	2022	Short	10	7	HH	49	2022-03-30	0.85	3.87	0.805	-0.0634833	4.78299	-0.0782622	-0.106365
F1_2018	2022	Short	10	7	HH	49	2022-03-31	0.8	4.5	0.805	-0.0634833	4.78299	-0.0782622	-0.106365
F1_2018	2022	Short	10	7	HH	49	2022-04-01	0.5	5.072	0.805	-0.0634833	4.78299	-0.0782622	-0.106365
F1_2018	2022	Short	10	7	HH	49	2022-04-02	0.1	5.248	0.805	-0.0634833	4.78299	-0.0782622	-0.106365
F1_2018	2022	Short	10	7	HH	125	2022-03-21	1	0	0.835	0.202191	4.93526	0.0740116	0.100588
F1_2018	2022	Short	10	7	HH	125	2022-03-23	1	0.468	0.835	0.202191	4.93526	0.0740116	0.100588
F1_2018	2022	Short	10	7	HH	125	2022-03-25	1	1.296	0.835	0.202191	4.93526	0.0740116	0.100588
F1_2018	2022	Short	10	7	HH	125	2022-03-27	1	2.206	0.835	0.202191	4.93526	0.0740116	0.100588
F1_2018	2022	Short	10	7	HH	125	2022-03-28	0.9	2.686	0.835	0.202191	4.93526	0.0740116	0.100588
F1_2018	2022	Short	10	7	HH	125	2022-03-29	0.85	3.24	0.835	0.202191	4.93526	0.0740116	0.100588
F1_2018	2022	Short	10	7	HH	125	2022-03-30	0.8	3.832	0.835	0.202191	4.93526	0.0740116	0.100588
F1_2018	2022	Short	10	7	HH	125	2022-03-31	0.7	4.458	0.835	0.202191	4.93526	0.0740116	0.100588
F1_2018	2022	Short	10	7	HH	125	2022-04-01	0.65	5.046	0.835	0.202191	4.93526	0.0740116	0.100588
F1_2018	2022	Short	10	7	HH	125	2022-04-02	0.45	5.222	0.835	0.202191	4.93526	0.0740116	0.100588
F1_2018	2022	Short	10	7	HH	180	2022-03-21	1	0	0.92	0.954933	5.58755	0.726301	0.987105
F1_2018	2022	Short	10	7	HH	180	2022-03-23	1	0.474	0.92	0.954933	5.58755	0.726301	0.987105
F1_2018	2022	Short	10	7	HH	180	2022-03-25	1	1.304	0.92	0.954933	5.58755	0.726301	0.987105
F1_2018	2022	Short	10	7	HH	180	2022-03-27	1	2.244	0.92	0.954933	5.58755	0.726301	0.987105
F1_2018	2022	Short	10	7	HH	180	2022-03-28	1	2.72	0.92	0.954933	5.58755	0.726301	0.987105
F1_2018	2022	Short	10	7	HH	180	2022-03-29	1	3.28	0.92	0.954933	5.58755	0.726301	0.987105
F1_2018	2022	Short	10	7	HH	180	2022-03-30	0.95	3.87	0.92	0.954933	5.58755	0.726301	0.987105
F1_2018	2022	Short	10	7	HH	180	2022-03-31	0.95	4.5	0.92	0.954933	5.58755	0.726301	0.987105
F1_2018	2022	Short	10	7	HH	180	2022-04-01	0.75	5.072	0.92	0.954933	5.58755	0.726301	0.987105
F1_2018	2022	Short	10	7	HH	180	2022-04-02	0.55	5.248	0.92	0.954933	5.58755	0.726301	0.987105
F1_2018	2022	Short	10	7	HH	195	2022-03-21	1	0	0.955	1.26489	5.97736	1.11611	1.51689
F1_2018	2022	Short	10	7	HH	195	2022-03-23	1	0.474	0.955	1.26489	5.97736	1.11611	1.51689
F1_2018	2022	Short	10	7	HH	195	2022-03-25	1	1.304	0.955	1.26489	5.97736	1.11611	1.51689
F1_2018	2022	Short	10	7	HH	195	2022-03-27	1	2.244	0.955	1.26489	5.97736	1.11611	1.51689
F1_2018	2022	Short	10	7	HH	195	2022-03-28	1	2.72	0.955	1.26489	5.97736	1.11611	1.51689
F1_2018	2022	Short	10	7	HH	195	2022-03-29	1	3.28	0.955	1.26489	5.97736	1.11611	1.51689
F1_2018	2022	Short	10	7	HH	195	2022-03-30	1	3.87	0.955	1.26489	5.97736	1.11611	1.51689
F1_2018	2022	Short	10	7	HH	195	2022-03-31	0.95	4.5	0.955	1.26489	5.97736	1.11611	1.51689
F1_2018	2022	Short	10	7	HH	195	2022-04-01	0.85	5.072	0.955	1.26489	5.97736	1.11611	1.51689
F1_2018	2022	Short	10	7	HH	195	2022-04-02	0.75	5.248	0.955	1.26489	5.97736	1.11611	1.51689
F1_2018	2022	Short	10	7	HH	262	2022-03-21	1	0	0.82	0.0693536	4.86418	0.00292993	0.00398203
F1_2018	2022	Short	10	7	HH	262	2022-03-23	1	0.458	0.82	0.0693536	4.86418	0.00292993	0.00398203
F1_2018	2022	Short	10	7	HH	262	2022-03-25	1	1.288	0.82	0.0693536	4.86418	0.00292993	0.00398203
F1_2018	2022	Short	10	7	HH	262	2022-03-27	0.95	2.216	0.82	0.0693536	4.86418	0.00292993	0.00398203
F1_2018	2022	Short	10	7	HH	262	2022-03-28	0.9	2.696	0.82	0.0693536	4.86418	0.00292993	0.00398203
F1_2018	2022	Short	10	7	HH	262	2022-03-29	0.9	3.256	0.82	0.0693536	4.86418	0.00292993	0.00398203
F1_2018	2022	Short	10	7	HH	262	2022-03-30	0.85	3.856	0.82	0.0693536	4.86418	0.00292993	0.00398203
F1_2018	2022	Short	10	7	HH	262	2022-03-31	0.75	4.488	0.82	0.0693536	4.86418	0.00292993	0.00398203
F1_2018	2022	Short	10	7	HH	262	2022-04-01	0.7	5.068	0.82	0.0693536	4.86418	0.00292993	0.00398203
F1_2018	2022	Short	10	7	HH	262	2022-04-02	0.15	5.24	0.82	0.0693536	4.86418	0.00292993	0.00398203
F1_2018	2022	Short	10	7	HH	281	2022-03-21	1	0	0.9	0.777817	5.37711	0.515859	0.701097
F1_2018	2022	Short	10	7	HH	281	2022-03-23	1	0.47	0.9	0.777817	5.37711	0.515859	0.701097
F1_2018	2022	Short	10	7	HH	281	2022-03-25	1	1.308	0.9	0.777817	5.37711	0.515859	0.701097
F1_2018	2022	Short	10	7	HH	281	2022-03-27	1	2.214	0.9	0.777817	5.37711	0.515859	0.701097
F1_2018	2022	Short	10	7	HH	281	2022-03-28	1	2.69	0.9	0.777817	5.37711	0.515859	0.701097
F1_2018	2022	Short	10	7	HH	281	2022-03-29	1	3.25	0.9	0.777817	5.37711	0.515859	0.701097
F1_2018	2022	Short	10	7	HH	281	2022-03-30	0.95	3.844	0.9	0.777817	5.37711	0.515859	0.701097
F1_2018	2022	Short	10	7	HH	281	2022-03-31	0.8	4.466	0.9	0.777817	5.37711	0.515859	0.701097
F1_2018	2022	Short	10	7	HH	281	2022-04-01	0.65	5.028	0.9	0.777817	5.37711	0.515859	0.701097
F1_2018	2022	Short	10	7	HH	281	2022-04-02	0.6	5.202	0.9	0.777817	5.37711	0.515859	0.701097
F1_2018	2022	Short	35	4	LL	29	2022-03-21	1	0	0.62	-1.70181	3.6996	-1.16165	-1.57878
F1_2018	2022	Short	35	4	LL	29	2022-03-23	1	0.474	0.62	-1.70181	3.6996	-1.16165	-1.57878
F1_2018	2022	Short	35	4	LL	29	2022-03-25	0.95	1.304	0.62	-1.70181	3.6996	-1.16165	-1.57878
F1_2018	2022	Short	35	4	LL	29	2022-03-27	0.8	2.244	0.62	-1.70181	3.6996	-1.16165	-1.57878
F1_2018	2022	Short	35	4	LL	29	2022-03-28	0.75	2.72	0.62	-1.70181	3.6996	-1.16165	-1.57878
F1_2018	2022	Short	35	4	LL	29	2022-03-29	0.6	3.28	0.62	-1.70181	3.6996	-1.16165	-1.57878
F1_2018	2022	Short	35	4	LL	29	2022-03-30	0.6	3.87	0.62	-1.70181	3.6996	-1.16165	-1.57878
F1_2018	2022	Short	35	4	LL	29	2022-03-31	0.4	4.5	0.62	-1.70181	3.6996	-1.16165	-1.57878
F1_2018	2022	Short	35	4	LL	29	2022-04-01	0.1	5.072	0.62	-1.70181	3.6996	-1.16165	-1.57878
F1_2018	2022	Short	35	4	LL	29	2022-04-02	0	5.248	0.62	-1.70181	3.6996	-1.16165	-1.57878
F1_2018	2022	Short	35	4	LL	31	2022-03-21	1	0	0.783333	-0.255359	4.63639	-0.224859	-0.305603
F1_2018	2022	Short	35	4	LL	31	2022-03-23	1	0.468333	0.783333	-0.255359	4.63639	-0.224859	-0.305603
F1_2018	2022	Short	35	4	LL	31	2022-03-25	1	1.3	0.783333	-0.255359	4.63639	-0.224859	-0.305603
F1_2018	2022	Short	35	4	LL	31	2022-03-27	1	2.22333	0.783333	-0.255359	4.63639	-0.224859	-0.305603
F1_2018	2022	Short	35	4	LL	31	2022-03-28	1	2.7	0.783333	-0.255359	4.63639	-0.224859	-0.305603
F1_2018	2022	Short	35	4	LL	31	2022-03-29	0.958333	3.25833	0.783333	-0.255359	4.63639	-0.224859	-0.305603
F1_2018	2022	Short	35	4	LL	31	2022-03-30	0.875	3.85333	0.783333	-0.255359	4.63639	-0.224859	-0.305603
F1_2018	2022	Short	35	4	LL	31	2022-03-31	0.75	4.48167	0.783333	-0.255359	4.63639	-0.224859	-0.305603
F1_2018	2022	Short	35	4	LL	31	2022-04-01	0.166667	5.05667	0.783333	-0.255359	4.63639	-0.224859	-0.305603
F1_2018	2022	Short	35	4	LL	31	2022-04-02	0.0833333	5.23167	0.783333	-0.255359	4.63639	-0.224859	-0.305603
F1_2018	2022	Short	35	4	LL	41	2022-03-21	0.8	0	0.685	-1.12618	4.07884	-0.782405	-1.06335
F1_2018	2022	Short	35	4	LL	41	2022-03-23	0.8	0.474	0.685	-1.12618	4.07884	-0.782405	-1.06335
F1_2018	2022	Short	35	4	LL	41	2022-03-25	0.8	1.304	0.685	-1.12618	4.07884	-0.782405	-1.06335
F1_2018	2022	Short	35	4	LL	41	2022-03-27	0.8	2.244	0.685	-1.12618	4.07884	-0.782405	-1.06335
F1_2018	2022	Short	35	4	LL	41	2022-03-28	0.8	2.72	0.685	-1.12618	4.07884	-0.782405	-1.06335
F1_2018	2022	Short	35	4	LL	41	2022-03-29	0.8	3.28	0.685	-1.12618	4.07884	-0.782405	-1.06335
F1_2018	2022	Short	35	4	LL	41	2022-03-30	0.7	3.87	0.685	-1.12618	4.07884	-0.782405	-1.06335
F1_2018	2022	Short	35	4	LL	41	2022-03-31	0.55	4.5	0.685	-1.12618	4.07884	-0.782405	-1.06335
F1_2018	2022	Short	35	4	LL	41	2022-04-01	0.4	5.072	0.685	-1.12618	4.07884	-0.782405	-1.06335
F1_2018	2022	Short	35	4	LL	41	2022-04-02	0.4	5.248	0.685	-1.12618	4.07884	-0.782405	-1.06335
F1_2018	2022	Short	35	4	LL	53	2022-03-21	1	0	0.86	0.423585	5.12924	0.267995	0.364227
F1_2018	2022	Short	35	4	LL	53	2022-03-23	1	0.474	0.86	0.423585	5.12924	0.267995	0.364227
F1_2018	2022	Short	35	4	LL	53	2022-03-25	1	1.304	0.86	0.423585	5.12924	0.267995	0.364227
F1_2018	2022	Short	35	4	LL	53	2022-03-27	1	2.244	0.86	0.423585	5.12924	0.267995	0.364227
F1_2018	2022	Short	35	4	LL	53	2022-03-28	1	2.72	0.86	0.423585	5.12924	0.267995	0.364227
F1_2018	2022	Short	35	4	LL	53	2022-03-29	1	3.28	0.86	0.423585	5.12924	0.267995	0.364227
F1_2018	2022	Short	35	4	LL	53	2022-03-30	1	3.87	0.86	0.423585	5.12924	0.267995	0.364227
F1_2018	2022	Short	35	4	LL	53	2022-03-31	0.9	4.5	0.86	0.423585	5.12924	0.267995	0.364227
F1_2018	2022	Short	35	4	LL	53	2022-04-01	0.4	5.072	0.86	0.423585	5.12924	0.267995	0.364227
F1_2018	2022	Short	35	4	LL	53	2022-04-02	0.3	5.248	0.86	0.423585	5.12924	0.267995	0.364227
F1_2018	2022	Short	35	4	LL	78	2022-03-21	1	0	0.82	0.0693536	4.87422	0.0129691	0.0176261
F1_2018	2022	Short	35	4	LL	78	2022-03-23	1	0.474	0.82	0.0693536	4.87422	0.0129691	0.0176261
F1_2018	2022	Short	35	4	LL	78	2022-03-25	1	1.304	0.82	0.0693536	4.87422	0.0129691	0.0176261
F1_2018	2022	Short	35	4	LL	78	2022-03-27	0.95	2.244	0.82	0.0693536	4.87422	0.0129691	0.0176261
F1_2018	2022	Short	35	4	LL	78	2022-03-28	0.95	2.72	0.82	0.0693536	4.87422	0.0129691	0.0176261
F1_2018	2022	Short	35	4	LL	78	2022-03-29	0.9	3.28	0.82	0.0693536	4.87422	0.0129691	0.0176261
F1_2018	2022	Short	35	4	LL	78	2022-03-30	0.9	3.87	0.82	0.0693536	4.87422	0.0129691	0.0176261
F1_2018	2022	Short	35	4	LL	78	2022-03-31	0.75	4.5	0.82	0.0693536	4.87422	0.0129691	0.0176261
F1_2018	2022	Short	35	4	LL	78	2022-04-01	0.4	5.072	0.82	0.0693536	4.87422	0.0129691	0.0176261
F1_2018	2022	Short	35	4	LL	78	2022-04-02	0.35	5.248	0.82	0.0693536	4.87422	0.0129691	0.0176261
F1_2018	2022	Short	35	4	LL	119	2022-03-21	1	0	0.72	-0.816226	4.24834	-0.612908	-0.832994
F1_2018	2022	Short	35	4	LL	119	2022-03-23	1	0.47	0.72	-0.816226	4.24834	-0.612908	-0.832994
F1_2018	2022	Short	35	4	LL	119	2022-03-25	1	1.308	0.72	-0.816226	4.24834	-0.612908	-0.832994
F1_2018	2022	Short	35	4	LL	119	2022-03-27	1	2.214	0.72	-0.816226	4.24834	-0.612908	-0.832994
F1_2018	2022	Short	35	4	LL	119	2022-03-28	1	2.69	0.72	-0.816226	4.24834	-0.612908	-0.832994
F1_2018	2022	Short	35	4	LL	119	2022-03-29	1	3.25	0.72	-0.816226	4.24834	-0.612908	-0.832994
F1_2018	2022	Short	35	4	LL	119	2022-03-30	0.85	3.844	0.72	-0.816226	4.24834	-0.612908	-0.832994
F1_2018	2022	Short	35	4	LL	119	2022-03-31	0.2	4.466	0.72	-0.816226	4.24834	-0.612908	-0.832994
F1_2018	2022	Short	35	4	LL	119	2022-04-01	0.15	5.028	0.72	-0.816226	4.24834	-0.612908	-0.832994
F1_2018	2022	Short	35	4	LL	119	2022-04-02	0	5.202	0.72	-0.816226	4.24834	-0.612908	-0.832994
F1_2018	2022	Short	35	4	LL	154	2022-03-21	1	0	0.865	0.467864	5.13161	0.270362	0.367445
F1_2018	2022	Short	35	4	LL	154	2022-03-23	1	0.468	0.865	0.467864	5.13161	0.270362	0.367445
F1_2018	2022	Short	35	4	LL	154	2022-03-25	1	1.296	0.865	0.467864	5.13161	0.270362	0.367445
F1_2018	2022	Short	35	4	LL	154	2022-03-27	1	2.206	0.865	0.467864	5.13161	0.270362	0.367445
F1_2018	2022	Short	35	4	LL	154	2022-03-28	1	2.686	0.865	0.467864	5.13161	0.270362	0.367445
F1_2018	2022	Short	35	4	LL	154	2022-03-29	1	3.24	0.865	0.467864	5.13161	0.270362	0.367445
F1_2018	2022	Short	35	4	LL	154	2022-03-30	0.9	3.832	0.865	0.467864	5.13161	0.270362	0.367445
F1_2018	2022	Short	35	4	LL	154	2022-03-31	0.7	4.458	0.865	0.467864	5.13161	0.270362	0.367445
F1_2018	2022	Short	35	4	LL	154	2022-04-01	0.6	5.046	0.865	0.467864	5.13161	0.270362	0.367445
F1_2018	2022	Short	35	4	LL	154	2022-04-02	0.45	5.222	0.865	0.467864	5.13161	0.270362	0.367445
F1_2018	2022	Short	35	4	LL	193	2022-03-21	1	0	0.825	0.113633	4.89511	0.033867	0.0460281
F1_2018	2022	Short	35	4	LL	193	2022-03-23	1	0.458	0.825	0.113633	4.89511	0.033867	0.0460281
F1_2018	2022	Short	35	4	LL	193	2022-03-25	1	1.288	0.825	0.113633	4.89511	0.033867	0.0460281
F1_2018	2022	Short	35	4	LL	193	2022-03-27	1	2.216	0.825	0.113633	4.89511	0.033867	0.0460281
F1_2018	2022	Short	35	4	LL	193	2022-03-28	1	2.696	0.825	0.113633	4.89511	0.033867	0.0460281
F1_2018	2022	Short	35	4	LL	193	2022-03-29	1	3.256	0.825	0.113633	4.89511	0.033867	0.0460281
F1_2018	2022	Short	35	4	LL	193	2022-03-30	1	3.856	0.825	0.113633	4.89511	0.033867	0.0460281
F1_2018	2022	Short	35	4	LL	193	2022-03-31	1	4.488	0.825	0.113633	4.89511	0.033867	0.0460281
F1_2018	2022	Short	35	4	LL	193	2022-04-01	0.2	5.068	0.825	0.113633	4.89511	0.033867	0.0460281
F1_2018	2022	Short	35	4	LL	193	2022-04-02	0.05	5.24	0.825	0.113633	4.89511	0.033867	0.0460281
F1_2018	2022	Short	35	4	LL	224	2022-03-21	1	0	0.665	-1.30329	3.96226	-0.898983	-1.22179
F1_2018	2022	Short	35	4	LL	224	2022-03-23	1	0.474	0.665	-1.30329	3.96226	-0.898983	-1.22179
F1_2018	2022	Short	35	4	LL	224	2022-03-25	1	1.304	0.665	-1.30329	3.96226	-0.898983	-1.22179
F1_2018	2022	Short	35	4	LL	224	2022-03-27	1	2.244	0.665	-1.30329	3.96226	-0.898983	-1.22179
F1_2018	2022	Short	35	4	LL	224	2022-03-28	1	2.72	0.665	-1.30329	3.96226	-0.898983	-1.22179
F1_2018	2022	Short	35	4	LL	224	2022-03-29	0.8	3.28	0.665	-1.30329	3.96226	-0.898983	-1.22179
F1_2018	2022	Short	35	4	LL	224	2022-03-30	0.6	3.87	0.665	-1.30329	3.96226	-0.898983	-1.22179
F1_2018	2022	Short	35	4	LL	224	2022-03-31	0.25	4.5	0.665	-1.30329	3.96226	-0.898983	-1.22179
F1_2018	2022	Short	35	4	LL	224	2022-04-01	0	5.072	0.665	-1.30329	3.96226	-0.898983	-1.22179
F1_2018	2022	Short	35	4	LL	224	2022-04-02	0	5.248	0.665	-1.30329	3.96226	-0.898983	-1.22179
F1_2018	2022	Short	35	4	LL	234	2022-03-21	1	0	0.925	0.999212	5.60439	0.743143	1.00999
F1_2018	2022	Short	35	4	LL	234	2022-03-23	1	0.468	0.925	0.999212	5.60439	0.743143	1.00999
F1_2018	2022	Short	35	4	LL	234	2022-03-25	1	1.296	0.925	0.999212	5.60439	0.743143	1.00999
F1_2018	2022	Short	35	4	LL	234	2022-03-27	1	2.206	0.925	0.999212	5.60439	0.743143	1.00999
F1_2018	2022	Short	35	4	LL	234	2022-03-28	1	2.686	0.925	0.999212	5.60439	0.743143	1.00999
F1_2018	2022	Short	35	4	LL	234	2022-03-29	1	3.24	0.925	0.999212	5.60439	0.743143	1.00999
F1_2018	2022	Short	35	4	LL	234	2022-03-30	0.95	3.832	0.925	0.999212	5.60439	0.743143	1.00999
F1_2018	2022	Short	35	4	LL	234	2022-03-31	0.9	4.458	0.925	0.999212	5.60439	0.743143	1.00999
F1_2018	2022	Short	35	4	LL	234	2022-04-01	0.85	5.046	0.925	0.999212	5.60439	0.743143	1.00999
F1_2018	2022	Short	35	4	LL	234	2022-04-02	0.55	5.222	0.925	0.999212	5.60439	0.743143	1.00999
F1_2018	2022	Short	35	4	LL	277	2022-03-21	1	0	0.555	-2.27743	3.2996	-1.56164	-2.12241
F1_2018	2022	Short	35	4	LL	277	2022-03-23	1	0.458	0.555	-2.27743	3.2996	-1.56164	-2.12241
F1_2018	2022	Short	35	4	LL	277	2022-03-25	1	1.288	0.555	-2.27743	3.2996	-1.56164	-2.12241
F1_2018	2022	Short	35	4	LL	277	2022-03-27	1	2.216	0.555	-2.27743	3.2996	-1.56164	-2.12241
F1_2018	2022	Short	35	4	LL	277	2022-03-28	0.85	2.696	0.555	-2.27743	3.2996	-1.56164	-2.12241
F1_2018	2022	Short	35	4	LL	277	2022-03-29	0.65	3.256	0.555	-2.27743	3.2996	-1.56164	-2.12241
F1_2018	2022	Short	35	4	LL	277	2022-03-30	0.05	3.856	0.555	-2.27743	3.2996	-1.56164	-2.12241
F1_2018	2022	Short	35	4	LL	277	2022-03-31	0	4.488	0.555	-2.27743	3.2996	-1.56164	-2.12241
F1_2018	2022	Short	35	4	LL	277	2022-04-01	0	5.068	0.555	-2.27743	3.2996	-1.56164	-2.12241
F1_2018	2022	Short	35	4	LL	277	2022-04-02	0	5.24	0.555	-2.27743	3.2996	-1.56164	-2.12241
F1_2018	2022	Short	35	43	LL	3	2022-03-21	1	0	0.735	-0.683389	4.3575	-0.503743	-0.684629
F1_2018	2022	Short	35	43	LL	3	2022-03-23	1	0.458	0.735	-0.683389	4.3575	-0.503743	-0.684629
F1_2018	2022	Short	35	43	LL	3	2022-03-25	1	1.288	0.735	-0.683389	4.3575	-0.503743	-0.684629
F1_2018	2022	Short	35	43	LL	3	2022-03-27	1	2.216	0.735	-0.683389	4.3575	-0.503743	-0.684629
F1_2018	2022	Short	35	43	LL	3	2022-03-28	1	2.696	0.735	-0.683389	4.3575	-0.503743	-0.684629
F1_2018	2022	Short	35	43	LL	3	2022-03-29	0.9	3.256	0.735	-0.683389	4.3575	-0.503743	-0.684629
F1_2018	2022	Short	35	43	LL	3	2022-03-30	0.9	3.856	0.735	-0.683389	4.3575	-0.503743	-0.684629
F1_2018	2022	Short	35	43	LL	3	2022-03-31	0.55	4.488	0.735	-0.683389	4.3575	-0.503743	-0.684629
F1_2018	2022	Short	35	43	LL	3	2022-04-01	0	5.068	0.735	-0.683389	4.3575	-0.503743	-0.684629
F1_2018	2022	Short	35	43	LL	3	2022-04-02	0	5.24	0.735	-0.683389	4.3575	-0.503743	-0.684629
F1_2018	2022	Short	35	43	LL	13	2022-03-21	1	0	0.71	-0.904784	4.22446	-0.636792	-0.865455
F1_2018	2022	Short	35	43	LL	13	2022-03-23	1	0.474	0.71	-0.904784	4.22446	-0.636792	-0.865455
F1_2018	2022	Short	35	43	LL	13	2022-03-25	1	1.304	0.71	-0.904784	4.22446	-0.636792	-0.865455
F1_2018	2022	Short	35	43	LL	13	2022-03-27	0.95	2.244	0.71	-0.904784	4.22446	-0.636792	-0.865455
F1_2018	2022	Short	35	43	LL	13	2022-03-28	0.95	2.72	0.71	-0.904784	4.22446	-0.636792	-0.865455
F1_2018	2022	Short	35	43	LL	13	2022-03-29	0.8	3.28	0.71	-0.904784	4.22446	-0.636792	-0.865455
F1_2018	2022	Short	35	43	LL	13	2022-03-30	0.7	3.87	0.71	-0.904784	4.22446	-0.636792	-0.865455
F1_2018	2022	Short	35	43	LL	13	2022-03-31	0.6	4.5	0.71	-0.904784	4.22446	-0.636792	-0.865455
F1_2018	2022	Short	35	43	LL	13	2022-04-01	0.1	5.072	0.71	-0.904784	4.22446	-0.636792	-0.865455
F1_2018	2022	Short	35	43	LL	13	2022-04-02	0	5.248	0.71	-0.904784	4.22446	-0.636792	-0.865455
F1_2018	2022	Short	35	43	LL	19	2022-03-21	1	0	0.715	-0.860505	4.21811	-0.643139	-0.87408
F1_2018	2022	Short	35	43	LL	19	2022-03-23	1	0.468	0.715	-0.860505	4.21811	-0.643139	-0.87408
F1_2018	2022	Short	35	43	LL	19	2022-03-25	1	1.296	0.715	-0.860505	4.21811	-0.643139	-0.87408
F1_2018	2022	Short	35	43	LL	19	2022-03-27	0.95	2.206	0.715	-0.860505	4.21811	-0.643139	-0.87408
F1_2018	2022	Short	35	43	LL	19	2022-03-28	0.95	2.686	0.715	-0.860505	4.21811	-0.643139	-0.87408
F1_2018	2022	Short	35	43	LL	19	2022-03-29	0.95	3.24	0.715	-0.860505	4.21811	-0.643139	-0.87408
F1_2018	2022	Short	35	43	LL	19	2022-03-30	0.95	3.832	0.715	-0.860505	4.21811	-0.643139	-0.87408
F1_2018	2022	Short	35	43	LL	19	2022-03-31	0.35	4.458	0.715	-0.860505	4.21811	-0.643139	-0.87408
F1_2018	2022	Short	35	43	LL	19	2022-04-01	0	5.046	0.715	-0.860505	4.21811	-0.643139	-0.87408
F1_2018	2022	Short	35	43	LL	19	2022-04-02	0	5.222	0.715	-0.860505	4.21811	-0.643139	-0.87408
F1_2018	2022	Short	35	43	LL	24	2022-03-21	1	0	0.72	-0.816226	4.24734	-0.613911	-0.834357
F1_2018	2022	Short	35	43	LL	24	2022-03-23	1	0.468	0.72	-0.816226	4.24734	-0.613911	-0.834357
F1_2018	2022	Short	35	43	LL	24	2022-03-25	1	1.296	0.72	-0.816226	4.24734	-0.613911	-0.834357
F1_2018	2022	Short	35	43	LL	24	2022-03-27	1	2.206	0.72	-0.816226	4.24734	-0.613911	-0.834357
F1_2018	2022	Short	35	43	LL	24	2022-03-28	1	2.686	0.72	-0.816226	4.24734	-0.613911	-0.834357
F1_2018	2022	Short	35	43	LL	24	2022-03-29	0.95	3.24	0.72	-0.816226	4.24734	-0.613911	-0.834357
F1_2018	2022	Short	35	43	LL	24	2022-03-30	0.9	3.832	0.72	-0.816226	4.24734	-0.613911	-0.834357
F1_2018	2022	Short	35	43	LL	24	2022-03-31	0.35	4.458	0.72	-0.816226	4.24734	-0.613911	-0.834357
F1_2018	2022	Short	35	43	LL	24	2022-04-01	0	5.046	0.72	-0.816226	4.24734	-0.613911	-0.834357
F1_2018	2022	Short	35	43	LL	24	2022-04-02	0	5.222	0.72	-0.816226	4.24734	-0.613911	-0.834357
F1_2018	2022	Short	35	43	LL	27	2022-03-21	1	0	0.86	0.423585	5.12006	0.258817	0.351754
F1_2018	2022	Short	35	43	LL	27	2022-03-23	1	0.458	0.86	0.423585	5.12006	0.258817	0.351754
F1_2018	2022	Short	35	43	LL	27	2022-03-25	1	1.288	0.86	0.423585	5.12006	0.258817	0.351754
F1_2018	2022	Short	35	43	LL	27	2022-03-27	1	2.216	0.86	0.423585	5.12006	0.258817	0.351754
F1_2018	2022	Short	35	43	LL	27	2022-03-28	1	2.696	0.86	0.423585	5.12006	0.258817	0.351754
F1_2018	2022	Short	35	43	LL	27	2022-03-29	1	3.256	0.86	0.423585	5.12006	0.258817	0.351754
F1_2018	2022	Short	35	43	LL	27	2022-03-30	1	3.856	0.86	0.423585	5.12006	0.258817	0.351754
F1_2018	2022	Short	35	43	LL	27	2022-03-31	0.85	4.488	0.86	0.423585	5.12006	0.258817	0.351754
F1_2018	2022	Short	35	43	LL	27	2022-04-01	0.6	5.068	0.86	0.423585	5.12006	0.258817	0.351754
F1_2018	2022	Short	35	43	LL	27	2022-04-02	0.15	5.24	0.86	0.423585	5.12006	0.258817	0.351754
F1_2018	2022	Short	35	43	LL	71	2022-03-21	1	0	0.75	-0.550552	4.42303	-0.438217	-0.595574
F1_2018	2022	Short	35	43	LL	71	2022-03-23	1	0.468	0.75	-0.550552	4.42303	-0.438217	-0.595574
F1_2018	2022	Short	35	43	LL	71	2022-03-25	1	1.296	0.75	-0.550552	4.42303	-0.438217	-0.595574
F1_2018	2022	Short	35	43	LL	71	2022-03-27	0.95	2.206	0.75	-0.550552	4.42303	-0.438217	-0.595574
F1_2018	2022	Short	35	43	LL	71	2022-03-28	0.9	2.686	0.75	-0.550552	4.42303	-0.438217	-0.595574
F1_2018	2022	Short	35	43	LL	71	2022-03-29	0.85	3.24	0.75	-0.550552	4.42303	-0.438217	-0.595574
F1_2018	2022	Short	35	43	LL	71	2022-03-30	0.75	3.832	0.75	-0.550552	4.42303	-0.438217	-0.595574
F1_2018	2022	Short	35	43	LL	71	2022-03-31	0.7	4.458	0.75	-0.550552	4.42303	-0.438217	-0.595574
F1_2018	2022	Short	35	43	LL	71	2022-04-01	0.3	5.046	0.75	-0.550552	4.42303	-0.438217	-0.595574
F1_2018	2022	Short	35	43	LL	71	2022-04-02	0.05	5.222	0.75	-0.550552	4.42303	-0.438217	-0.595574
F1_2018	2022	Short	35	43	LL	88	2022-03-21	1	0	0.775	-0.329157	4.56775	-0.293497	-0.398887
F1_2018	2022	Short	35	43	LL	88	2022-03-23	1	0.47	0.775	-0.329157	4.56775	-0.293497	-0.398887
F1_2018	2022	Short	35	43	LL	88	2022-03-25	1	1.308	0.775	-0.329157	4.56775	-0.293497	-0.398887
F1_2018	2022	Short	35	43	LL	88	2022-03-27	1	2.214	0.775	-0.329157	4.56775	-0.293497	-0.398887
F1_2018	2022	Short	35	43	LL	88	2022-03-28	0.95	2.69	0.775	-0.329157	4.56775	-0.293497	-0.398887
F1_2018	2022	Short	35	43	LL	88	2022-03-29	0.85	3.25	0.775	-0.329157	4.56775	-0.293497	-0.398887
F1_2018	2022	Short	35	43	LL	88	2022-03-30	0.85	3.844	0.775	-0.329157	4.56775	-0.293497	-0.398887
F1_2018	2022	Short	35	43	LL	88	2022-03-31	0.75	4.466	0.775	-0.329157	4.56775	-0.293497	-0.398887
F1_2018	2022	Short	35	43	LL	88	2022-04-01	0.35	5.028	0.775	-0.329157	4.56775	-0.293497	-0.398887
F1_2018	2022	Short	35	43	LL	88	2022-04-02	0	5.202	0.775	-0.329157	4.56775	-0.293497	-0.398887
F1_2018	2022	Short	35	43	LL	236	2022-03-21	1	0	0.68	-1.17046	4.035	-0.826245	-1.12294
F1_2018	2022	Short	35	43	LL	236	2022-03-23	1	0.458	0.68	-1.17046	4.035	-0.826245	-1.12294
F1_2018	2022	Short	35	43	LL	236	2022-03-25	1	1.288	0.68	-1.17046	4.035	-0.826245	-1.12294
F1_2018	2022	Short	35	43	LL	236	2022-03-27	1	2.216	0.68	-1.17046	4.035	-0.826245	-1.12294
F1_2018	2022	Short	35	43	LL	236	2022-03-28	0.9	2.696	0.68	-1.17046	4.035	-0.826245	-1.12294
F1_2018	2022	Short	35	43	LL	236	2022-03-29	0.8	3.256	0.68	-1.17046	4.035	-0.826245	-1.12294
F1_2018	2022	Short	35	43	LL	236	2022-03-30	0.7	3.856	0.68	-1.17046	4.035	-0.826245	-1.12294
F1_2018	2022	Short	35	43	LL	236	2022-03-31	0.4	4.488	0.68	-1.17046	4.035	-0.826245	-1.12294
F1_2018	2022	Short	35	43	LL	236	2022-04-01	0	5.068	0.68	-1.17046	4.035	-0.826245	-1.12294
F1_2018	2022	Short	35	43	LL	236	2022-04-02	0	5.24	0.68	-1.17046	4.035	-0.826245	-1.12294
F1_2018	2022	Short	35	43	LL	266	2022-03-21	1	0	0.875	0.556422	5.20094	0.339691	0.461669
F1_2018	2022	Short	35	43	LL	266	2022-03-23	1	0.468	0.875	0.556422	5.20094	0.339691	0.461669
F1_2018	2022	Short	35	43	LL	266	2022-03-25	1	1.296	0.875	0.556422	5.20094	0.339691	0.461669
F1_2018	2022	Short	35	43	LL	266	2022-03-27	1	2.206	0.875	0.556422	5.20094	0.339691	0.461669
F1_2018	2022	Short	35	43	LL	266	2022-03-28	1	2.686	0.875	0.556422	5.20094	0.339691	0.461669
F1_2018	2022	Short	35	43	LL	266	2022-03-29	1	3.24	0.875	0.556422	5.20094	0.339691	0.461669
F1_2018	2022	Short	35	43	LL	266	2022-03-30	1	3.832	0.875	0.556422	5.20094	0.339691	0.461669
F1_2018	2022	Short	35	43	LL	266	2022-03-31	1	4.458	0.875	0.556422	5.20094	0.339691	0.461669
F1_2018	2022	Short	35	43	LL	266	2022-04-01	0.4	5.046	0.875	0.556422	5.20094	0.339691	0.461669
F1_2018	2022	Short	35	43	LL	266	2022-04-02	0.35	5.222	0.875	0.556422	5.20094	0.339691	0.461669
F1_2018	2022	Short	35	43	LL	276	2022-03-21	0.833333	0	0.5875	-1.98962	3.4909	-1.37035	-1.86242
F1_2018	2022	Short	35	43	LL	276	2022-03-23	0.833333	0.468333	0.5875	-1.98962	3.4909	-1.37035	-1.86242
F1_2018	2022	Short	35	43	LL	276	2022-03-25	0.833333	1.3	0.5875	-1.98962	3.4909	-1.37035	-1.86242
F1_2018	2022	Short	35	43	LL	276	2022-03-27	0.833333	2.22333	0.5875	-1.98962	3.4909	-1.37035	-1.86242
F1_2018	2022	Short	35	43	LL	276	2022-03-28	0.833333	2.7	0.5875	-1.98962	3.4909	-1.37035	-1.86242
F1_2018	2022	Short	35	43	LL	276	2022-03-29	0.833333	3.25833	0.5875	-1.98962	3.4909	-1.37035	-1.86242
F1_2018	2022	Short	35	43	LL	276	2022-03-30	0.833333	3.85333	0.5875	-1.98962	3.4909	-1.37035	-1.86242
F1_2018	2022	Short	35	43	LL	276	2022-03-31	0.0416667	4.48167	0.5875	-1.98962	3.4909	-1.37035	-1.86242
F1_2018	2022	Short	35	43	LL	276	2022-04-01	0	5.05667	0.5875	-1.98962	3.4909	-1.37035	-1.86242
F1_2018	2022	Short	35	43	LL	276	2022-04-02	0	5.23167	0.5875	-1.98962	3.4909	-1.37035	-1.86242
F1_2018	2022	Short	35	43	LL	283	2022-03-21	1	0	0.665	-1.30329	3.92599	-0.935258	-1.2711
F1_2018	2022	Short	35	43	LL	283	2022-03-23	1	0.468	0.665	-1.30329	3.92599	-0.935258	-1.2711
F1_2018	2022	Short	35	43	LL	283	2022-03-25	1	1.296	0.665	-1.30329	3.92599	-0.935258	-1.2711
F1_2018	2022	Short	35	43	LL	283	2022-03-27	1	2.206	0.665	-1.30329	3.92599	-0.935258	-1.2711
F1_2018	2022	Short	35	43	LL	283	2022-03-28	1	2.686	0.665	-1.30329	3.92599	-0.935258	-1.2711
F1_2018	2022	Short	35	43	LL	283	2022-03-29	0.9	3.24	0.665	-1.30329	3.92599	-0.935258	-1.2711
F1_2018	2022	Short	35	43	LL	283	2022-03-30	0.55	3.832	0.665	-1.30329	3.92599	-0.935258	-1.2711
F1_2018	2022	Short	35	43	LL	283	2022-03-31	0.2	4.458	0.665	-1.30329	3.92599	-0.935258	-1.2711
F1_2018	2022	Short	35	43	LL	283	2022-04-01	0	5.046	0.665	-1.30329	3.92599	-0.935258	-1.2711
F1_2018	2022	Short	35	43	LL	283	2022-04-02	0	5.222	0.665	-1.30329	3.92599	-0.935258	-1.2711
F1_2018	2022	Short	35	43	LL	292	2022-03-21	0.833333	0	0.495833	-2.8014	2.9514	-1.90984	-2.59564
F1_2018	2022	Short	35	43	LL	292	2022-03-23	0.833333	0.468333	0.495833	-2.8014	2.9514	-1.90984	-2.59564
F1_2018	2022	Short	35	43	LL	292	2022-03-25	0.833333	1.3	0.495833	-2.8014	2.9514	-1.90984	-2.59564
F1_2018	2022	Short	35	43	LL	292	2022-03-27	0.791667	2.22333	0.495833	-2.8014	2.9514	-1.90984	-2.59564
F1_2018	2022	Short	35	43	LL	292	2022-03-28	0.791667	2.7	0.495833	-2.8014	2.9514	-1.90984	-2.59564
F1_2018	2022	Short	35	43	LL	292	2022-03-29	0.666667	3.25833	0.495833	-2.8014	2.9514	-1.90984	-2.59564
F1_2018	2022	Short	35	43	LL	292	2022-03-30	0.208333	3.85333	0.495833	-2.8014	2.9514	-1.90984	-2.59564
F1_2018	2022	Short	35	43	LL	292	2022-03-31	0	4.48167	0.495833	-2.8014	2.9514	-1.90984	-2.59564
F1_2018	2022	Short	35	43	LL	292	2022-04-01	0	5.05667	0.495833	-2.8014	2.9514	-1.90984	-2.59564
F1_2018	2022	Short	35	43	LL	292	2022-04-02	0	5.23167	0.495833	-2.8014	2.9514	-1.90984	-2.59564
F1_2018	2022	Short	43	4	LL	92	2022-03-21	1	0	0.765	-0.417715	4.51129	-0.349956	-0.47562
F1_2018	2022	Short	43	4	LL	92	2022-03-23	1	0.468	0.765	-0.417715	4.51129	-0.349956	-0.47562
F1_2018	2022	Short	43	4	LL	92	2022-03-25	1	1.296	0.765	-0.417715	4.51129	-0.349956	-0.47562
F1_2018	2022	Short	43	4	LL	92	2022-03-27	1	2.206	0.765	-0.417715	4.51129	-0.349956	-0.47562
F1_2018	2022	Short	43	4	LL	92	2022-03-28	1	2.686	0.765	-0.417715	4.51129	-0.349956	-0.47562
F1_2018	2022	Short	43	4	LL	92	2022-03-29	1	3.24	0.765	-0.417715	4.51129	-0.349956	-0.47562
F1_2018	2022	Short	43	4	LL	92	2022-03-30	0.95	3.832	0.765	-0.417715	4.51129	-0.349956	-0.47562
F1_2018	2022	Short	43	4	LL	92	2022-03-31	0.65	4.458	0.765	-0.417715	4.51129	-0.349956	-0.47562
F1_2018	2022	Short	43	4	LL	92	2022-04-01	0.05	5.046	0.765	-0.417715	4.51129	-0.349956	-0.47562
F1_2018	2022	Short	43	4	LL	92	2022-04-02	0	5.222	0.765	-0.417715	4.51129	-0.349956	-0.47562
F1_2018	2022	Short	43	4	LL	107	2022-03-21	1	0	0.77	-0.373436	4.54082	-0.320432	-0.435495
F1_2018	2022	Short	43	4	LL	107	2022-03-23	1	0.468	0.77	-0.373436	4.54082	-0.320432	-0.435495
F1_2018	2022	Short	43	4	LL	107	2022-03-25	1	1.296	0.77	-0.373436	4.54082	-0.320432	-0.435495
F1_2018	2022	Short	43	4	LL	107	2022-03-27	1	2.206	0.77	-0.373436	4.54082	-0.320432	-0.435495
F1_2018	2022	Short	43	4	LL	107	2022-03-28	1	2.686	0.77	-0.373436	4.54082	-0.320432	-0.435495
F1_2018	2022	Short	43	4	LL	107	2022-03-29	0.95	3.24	0.77	-0.373436	4.54082	-0.320432	-0.435495
F1_2018	2022	Short	43	4	LL	107	2022-03-30	0.9	3.832	0.77	-0.373436	4.54082	-0.320432	-0.435495
F1_2018	2022	Short	43	4	LL	107	2022-03-31	0.65	4.458	0.77	-0.373436	4.54082	-0.320432	-0.435495
F1_2018	2022	Short	43	4	LL	107	2022-04-01	0.2	5.046	0.77	-0.373436	4.54082	-0.320432	-0.435495
F1_2018	2022	Short	43	4	LL	107	2022-04-02	0	5.222	0.77	-0.373436	4.54082	-0.320432	-0.435495
F1_2018	2022	Short	43	4	LL	115	2022-03-21	1	0	0.86	0.423585	5.12924	0.267995	0.364227
F1_2018	2022	Short	43	4	LL	115	2022-03-23	1	0.474	0.86	0.423585	5.12924	0.267995	0.364227
F1_2018	2022	Short	43	4	LL	115	2022-03-25	1	1.304	0.86	0.423585	5.12924	0.267995	0.364227
F1_2018	2022	Short	43	4	LL	115	2022-03-27	1	2.244	0.86	0.423585	5.12924	0.267995	0.364227
F1_2018	2022	Short	43	4	LL	115	2022-03-28	1	2.72	0.86	0.423585	5.12924	0.267995	0.364227
F1_2018	2022	Short	43	4	LL	115	2022-03-29	1	3.28	0.86	0.423585	5.12924	0.267995	0.364227
F1_2018	2022	Short	43	4	LL	115	2022-03-30	0.95	3.87	0.86	0.423585	5.12924	0.267995	0.364227
F1_2018	2022	Short	43	4	LL	115	2022-03-31	0.85	4.5	0.86	0.423585	5.12924	0.267995	0.364227
F1_2018	2022	Short	43	4	LL	115	2022-04-01	0.55	5.072	0.86	0.423585	5.12924	0.267995	0.364227
F1_2018	2022	Short	43	4	LL	115	2022-04-02	0.25	5.248	0.86	0.423585	5.12924	0.267995	0.364227
F1_2018	2022	Short	43	4	LL	131	2022-03-21	1	0	0.58	-2.05604	3.4357	-1.42555	-1.93744
F1_2018	2022	Short	43	4	LL	131	2022-03-23	1	0.47	0.58	-2.05604	3.4357	-1.42555	-1.93744
F1_2018	2022	Short	43	4	LL	131	2022-03-25	1	1.308	0.58	-2.05604	3.4357	-1.42555	-1.93744
F1_2018	2022	Short	43	4	LL	131	2022-03-27	0.95	2.214	0.58	-2.05604	3.4357	-1.42555	-1.93744
F1_2018	2022	Short	43	4	LL	131	2022-03-28	0.95	2.69	0.58	-2.05604	3.4357	-1.42555	-1.93744
F1_2018	2022	Short	43	4	LL	131	2022-03-29	0.75	3.25	0.58	-2.05604	3.4357	-1.42555	-1.93744
F1_2018	2022	Short	43	4	LL	131	2022-03-30	0.15	3.844	0.58	-2.05604	3.4357	-1.42555	-1.93744
F1_2018	2022	Short	43	4	LL	131	2022-03-31	0	4.466	0.58	-2.05604	3.4357	-1.42555	-1.93744
F1_2018	2022	Short	43	4	LL	131	2022-04-01	0	5.028	0.58	-2.05604	3.4357	-1.42555	-1.93744
F1_2018	2022	Short	43	4	LL	131	2022-04-02	0	5.202	0.58	-2.05604	3.4357	-1.42555	-1.93744
F1_2018	2022	Short	43	4	LL	140	2022-03-21	1	0	0.84	0.24647	4.96703	0.105786	0.143772
F1_2018	2022	Short	43	4	LL	140	2022-03-23	1	0.468	0.84	0.24647	4.96703	0.105786	0.143772
F1_2018	2022	Short	43	4	LL	140	2022-03-25	1	1.296	0.84	0.24647	4.96703	0.105786	0.143772
F1_2018	2022	Short	43	4	LL	140	2022-03-27	1	2.206	0.84	0.24647	4.96703	0.105786	0.143772
F1_2018	2022	Short	43	4	LL	140	2022-03-28	1	2.686	0.84	0.24647	4.96703	0.105786	0.143772
F1_2018	2022	Short	43	4	LL	140	2022-03-29	0.95	3.24	0.84	0.24647	4.96703	0.105786	0.143772
F1_2018	2022	Short	43	4	LL	140	2022-03-30	0.9	3.832	0.84	0.24647	4.96703	0.105786	0.143772
F1_2018	2022	Short	43	4	LL	140	2022-03-31	0.9	4.458	0.84	0.24647	4.96703	0.105786	0.143772
F1_2018	2022	Short	43	4	LL	140	2022-04-01	0.35	5.046	0.84	0.24647	4.96703	0.105786	0.143772
F1_2018	2022	Short	43	4	LL	140	2022-04-02	0.3	5.222	0.84	0.24647	4.96703	0.105786	0.143772
F1_2018	2022	Short	43	4	LL	149	2022-03-21	1	0	0.825	0.113633	4.86651	0.00526408	0.00715433
F1_2018	2022	Short	43	4	LL	149	2022-03-23	1	0.47	0.825	0.113633	4.86651	0.00526408	0.00715433
F1_2018	2022	Short	43	4	LL	149	2022-03-25	1	1.308	0.825	0.113633	4.86651	0.00526408	0.00715433
F1_2018	2022	Short	43	4	LL	149	2022-03-27	1	2.214	0.825	0.113633	4.86651	0.00526408	0.00715433
F1_2018	2022	Short	43	4	LL	149	2022-03-28	1	2.69	0.825	0.113633	4.86651	0.00526408	0.00715433
F1_2018	2022	Short	43	4	LL	149	2022-03-29	1	3.25	0.825	0.113633	4.86651	0.00526408	0.00715433
F1_2018	2022	Short	43	4	LL	149	2022-03-30	1	3.844	0.825	0.113633	4.86651	0.00526408	0.00715433
F1_2018	2022	Short	43	4	LL	149	2022-03-31	0.75	4.466	0.825	0.113633	4.86651	0.00526408	0.00715433
F1_2018	2022	Short	43	4	LL	149	2022-04-01	0.5	5.028	0.825	0.113633	4.86651	0.00526408	0.00715433
F1_2018	2022	Short	43	4	LL	149	2022-04-02	0	5.202	0.825	0.113633	4.86651	0.00526408	0.00715433
F1_2018	2022	Short	43	4	LL	210	2022-03-21	1	0	0.99	1.57484	6.82982	1.96857	2.67545
F1_2018	2022	Short	43	4	LL	210	2022-03-23	1	0.468	0.99	1.57484	6.82982	1.96857	2.67545
F1_2018	2022	Short	43	4	LL	210	2022-03-25	1	1.296	0.99	1.57484	6.82982	1.96857	2.67545
F1_2018	2022	Short	43	4	LL	210	2022-03-27	1	2.206	0.99	1.57484	6.82982	1.96857	2.67545
F1_2018	2022	Short	43	4	LL	210	2022-03-28	1	2.686	0.99	1.57484	6.82982	1.96857	2.67545
F1_2018	2022	Short	43	4	LL	210	2022-03-29	1	3.24	0.99	1.57484	6.82982	1.96857	2.67545
F1_2018	2022	Short	43	4	LL	210	2022-03-30	1	3.832	0.99	1.57484	6.82982	1.96857	2.67545
F1_2018	2022	Short	43	4	LL	210	2022-03-31	1	4.458	0.99	1.57484	6.82982	1.96857	2.67545
F1_2018	2022	Short	43	4	LL	210	2022-04-01	1	5.046	0.99	1.57484	6.82982	1.96857	2.67545
F1_2018	2022	Short	43	4	LL	210	2022-04-02	0.9	5.222	0.99	1.57484	6.82982	1.96857	2.67545
F1_2018	2022	Short	43	4	LL	270	2022-03-21	1	0	0.725	-0.771947	4.29886	-0.562388	-0.764333
F1_2018	2022	Short	43	4	LL	270	2022-03-23	1	0.458	0.725	-0.771947	4.29886	-0.562388	-0.764333
F1_2018	2022	Short	43	4	LL	270	2022-03-25	1	1.288	0.725	-0.771947	4.29886	-0.562388	-0.764333
F1_2018	2022	Short	43	4	LL	270	2022-03-27	0.95	2.216	0.725	-0.771947	4.29886	-0.562388	-0.764333
F1_2018	2022	Short	43	4	LL	270	2022-03-28	0.95	2.696	0.725	-0.771947	4.29886	-0.562388	-0.764333
F1_2018	2022	Short	43	4	LL	270	2022-03-29	0.95	3.256	0.725	-0.771947	4.29886	-0.562388	-0.764333
F1_2018	2022	Short	43	4	LL	270	2022-03-30	0.85	3.856	0.725	-0.771947	4.29886	-0.562388	-0.764333
F1_2018	2022	Short	43	4	LL	270	2022-03-31	0.5	4.488	0.725	-0.771947	4.29886	-0.562388	-0.764333
F1_2018	2022	Short	43	4	LL	270	2022-04-01	0.05	5.068	0.725	-0.771947	4.29886	-0.562388	-0.764333
F1_2018	2022	Short	43	4	LL	270	2022-04-02	0	5.24	0.725	-0.771947	4.29886	-0.562388	-0.764333
F1_2019	2022	Long	16	40	HH	528	2022-04-12	1	0	0.802778	0.918738	10.0406	1.18782	0.952502
F1_2019	2022	Long	16	40	HH	528	2022-04-13	1	0.004	0.802778	0.918738	10.0406	1.18782	0.952502
F1_2019	2022	Long	16	40	HH	528	2022-04-17	1	0.782	0.802778	0.918738	10.0406	1.18782	0.952502
F1_2019	2022	Long	16	40	HH	528	2022-04-20	1	1.788	0.802778	0.918738	10.0406	1.18782	0.952502
F1_2019	2022	Long	16	40	HH	528	2022-04-22	1	2.508	0.802778	0.918738	10.0406	1.18782	0.952502
F1_2019	2022	Long	16	40	HH	528	2022-04-26	1	4.038	0.802778	0.918738	10.0406	1.18782	0.952502
F1_2019	2022	Long	16	40	HH	528	2022-04-29	1	5.3	0.802778	0.918738	10.0406	1.18782	0.952502
F1_2019	2022	Long	16	40	HH	528	2022-05-01	0.95	6.144	0.802778	0.918738	10.0406	1.18782	0.952502
F1_2019	2022	Long	16	40	HH	528	2022-05-03	0.85	7.04	0.802778	0.918738	10.0406	1.18782	0.952502
F1_2019	2022	Long	16	40	HH	528	2022-05-04	0.8	7.482	0.802778	0.918738	10.0406	1.18782	0.952502
F1_2019	2022	Long	16	40	HH	528	2022-05-05	0.7	7.92	0.802778	0.918738	10.0406	1.18782	0.952502
F1_2019	2022	Long	16	40	HH	528	2022-05-06	0.7	8.354	0.802778	0.918738	10.0406	1.18782	0.952502
F1_2019	2022	Long	16	40	HH	528	2022-05-07	0.7	8.788	0.802778	0.918738	10.0406	1.18782	0.952502
F1_2019	2022	Long	16	40	HH	528	2022-05-08	0.7	9.2	0.802778	0.918738	10.0406	1.18782	0.952502
F1_2019	2022	Long	16	40	HH	528	2022-05-09	0.55	9.618	0.802778	0.918738	10.0406	1.18782	0.952502
F1_2019	2022	Long	16	40	HH	528	2022-05-10	0.5	9.998	0.802778	0.918738	10.0406	1.18782	0.952502
F1_2019	2022	Long	16	40	HH	528	2022-05-11	0.5	10.36	0.802778	0.918738	10.0406	1.18782	0.952502
F1_2019	2022	Long	16	40	HH	528	2022-05-12	0.5	10.77	0.802778	0.918738	10.0406	1.18782	0.952502
F1_2019	2022	Long	16	40	HH	528	2022-05-13	0.5	11.178	0.802778	0.918738	10.0406	1.18782	0.952502
F1_2019	2022	Long	16	40	HH	528	2022-05-14	0.4	11.596	0.802778	0.918738	10.0406	1.18782	0.952502
F1_2019	2022	Long	16	40	HH	528	2022-05-15	0.3	12.012	0.802778	0.918738	10.0406	1.18782	0.952502
F1_2019	2022	Long	16	40	HH	528	2022-05-16	0.1	12.424	0.802778	0.918738	10.0406	1.18782	0.952502
F1_2019	2022	Long	16	40	HH	528	2022-05-17	0	12.864	0.802778	0.918738	10.0406	1.18782	0.952502
F1_2019	2022	Long	16	40	HH	528	2022-05-18	0	13.3533	0.802778	0.918738	10.0406	1.18782	0.952502
F1_2019	2022	Long	16	40	HH	528	2022-05-19	0	13.7733	0.802778	0.918738	10.0406	1.18782	0.952502
F1_2019	2022	Long	16	40	HH	528	2022-05-20	0	14.1967	0.802778	0.918738	10.0406	1.18782	0.952502
F1_2019	2022	Long	16	40	HH	528	2022-05-21	0	14.77	0.802778	0.918738	10.0406	1.18782	0.952502
F1_2019	2022	Long	16	40	HH	528	2022-05-22	0	15.21	0.802778	0.918738	10.0406	1.18782	0.952502
F1_2019	2022	Long	16	40	HH	528	2022-05-23	0	15.655	0.802778	0.918738	10.0406	1.18782	0.952502
F1_2019	2022	Long	16	40	HH	528	2022-05-24	0	16.09	0.802778	0.918738	10.0406	1.18782	0.952502
F1_2019	2022	Long	16	40	HH	961	2022-04-12	1	0	0.797222	0.866429	9.82142	0.968643	0.776746
F1_2019	2022	Long	16	40	HH	961	2022-04-13	1	0.004	0.797222	0.866429	9.82142	0.968643	0.776746
F1_2019	2022	Long	16	40	HH	961	2022-04-17	1	0.782	0.797222	0.866429	9.82142	0.968643	0.776746
F1_2019	2022	Long	16	40	HH	961	2022-04-20	1	1.788	0.797222	0.866429	9.82142	0.968643	0.776746
F1_2019	2022	Long	16	40	HH	961	2022-04-22	1	2.508	0.797222	0.866429	9.82142	0.968643	0.776746
F1_2019	2022	Long	16	40	HH	961	2022-04-26	1	4.038	0.797222	0.866429	9.82142	0.968643	0.776746
F1_2019	2022	Long	16	40	HH	961	2022-04-29	1	5.3	0.797222	0.866429	9.82142	0.968643	0.776746
F1_2019	2022	Long	16	40	HH	961	2022-05-01	0.95	6.144	0.797222	0.866429	9.82142	0.968643	0.776746
F1_2019	2022	Long	16	40	HH	961	2022-05-03	0.85	7.04	0.797222	0.866429	9.82142	0.968643	0.776746
F1_2019	2022	Long	16	40	HH	961	2022-05-04	0.85	7.482	0.797222	0.866429	9.82142	0.968643	0.776746
F1_2019	2022	Long	16	40	HH	961	2022-05-05	0.65	7.92	0.797222	0.866429	9.82142	0.968643	0.776746
F1_2019	2022	Long	16	40	HH	961	2022-05-06	0.65	8.354	0.797222	0.866429	9.82142	0.968643	0.776746
F1_2019	2022	Long	16	40	HH	961	2022-05-07	0.65	8.788	0.797222	0.866429	9.82142	0.968643	0.776746
F1_2019	2022	Long	16	40	HH	961	2022-05-08	0.65	9.2	0.797222	0.866429	9.82142	0.968643	0.776746
F1_2019	2022	Long	16	40	HH	961	2022-05-09	0.55	9.618	0.797222	0.866429	9.82142	0.968643	0.776746
F1_2019	2022	Long	16	40	HH	961	2022-05-10	0.55	9.998	0.797222	0.866429	9.82142	0.968643	0.776746
F1_2019	2022	Long	16	40	HH	961	2022-05-11	0.5	10.36	0.797222	0.866429	9.82142	0.968643	0.776746
F1_2019	2022	Long	16	40	HH	961	2022-05-12	0.5	10.77	0.797222	0.866429	9.82142	0.968643	0.776746
F1_2019	2022	Long	16	40	HH	961	2022-05-13	0.5	11.178	0.797222	0.866429	9.82142	0.968643	0.776746
F1_2019	2022	Long	16	40	HH	961	2022-05-14	0.2	11.596	0.797222	0.866429	9.82142	0.968643	0.776746
F1_2019	2022	Long	16	40	HH	961	2022-05-15	0.2	12.012	0.797222	0.866429	9.82142	0.968643	0.776746
F1_2019	2022	Long	16	40	HH	961	2022-05-16	0	12.424	0.797222	0.866429	9.82142	0.968643	0.776746
F1_2019	2022	Long	16	40	HH	961	2022-05-17	0	12.864	0.797222	0.866429	9.82142	0.968643	0.776746
F1_2019	2022	Long	16	40	HH	961	2022-05-18	0	13.3533	0.797222	0.866429	9.82142	0.968643	0.776746
F1_2019	2022	Long	16	40	HH	961	2022-05-19	0	13.7733	0.797222	0.866429	9.82142	0.968643	0.776746
F1_2019	2022	Long	16	40	HH	961	2022-05-20	0	14.1967	0.797222	0.866429	9.82142	0.968643	0.776746
F1_2019	2022	Long	16	40	HH	961	2022-05-21	0	14.77	0.797222	0.866429	9.82142	0.968643	0.776746
F1_2019	2022	Long	16	40	HH	961	2022-05-22	0	15.21	0.797222	0.866429	9.82142	0.968643	0.776746
F1_2019	2022	Long	16	40	HH	961	2022-05-23	0	15.655	0.797222	0.866429	9.82142	0.968643	0.776746
F1_2019	2022	Long	16	40	HH	961	2022-05-24	0	16.09	0.797222	0.866429	9.82142	0.968643	0.776746
F1_2019	2022	Long	16	40	HH	1150	2022-04-12	1	0	0.808333	0.971047	9.9489	1.09612	0.87897
F1_2019	2022	Long	16	40	HH	1150	2022-04-13	1	0.006	0.808333	0.971047	9.9489	1.09612	0.87897
F1_2019	2022	Long	16	40	HH	1150	2022-04-17	1	0.822	0.808333	0.971047	9.9489	1.09612	0.87897
F1_2019	2022	Long	16	40	HH	1150	2022-04-20	1	1.828	0.808333	0.971047	9.9489	1.09612	0.87897
F1_2019	2022	Long	16	40	HH	1150	2022-04-22	1	2.544	0.808333	0.971047	9.9489	1.09612	0.87897
F1_2019	2022	Long	16	40	HH	1150	2022-04-26	1	4.07	0.808333	0.971047	9.9489	1.09612	0.87897
F1_2019	2022	Long	16	40	HH	1150	2022-04-29	1	5.34	0.808333	0.971047	9.9489	1.09612	0.87897
F1_2019	2022	Long	16	40	HH	1150	2022-05-01	0.95	6.178	0.808333	0.971047	9.9489	1.09612	0.87897
F1_2019	2022	Long	16	40	HH	1150	2022-05-03	0.8	7.046	0.808333	0.971047	9.9489	1.09612	0.87897
F1_2019	2022	Long	16	40	HH	1150	2022-05-04	0.75	7.482	0.808333	0.971047	9.9489	1.09612	0.87897
F1_2019	2022	Long	16	40	HH	1150	2022-05-05	0.75	7.914	0.808333	0.971047	9.9489	1.09612	0.87897
F1_2019	2022	Long	16	40	HH	1150	2022-05-06	0.75	8.35	0.808333	0.971047	9.9489	1.09612	0.87897
F1_2019	2022	Long	16	40	HH	1150	2022-05-07	0.75	8.78	0.808333	0.971047	9.9489	1.09612	0.87897
F1_2019	2022	Long	16	40	HH	1150	2022-05-08	0.65	9.192	0.808333	0.971047	9.9489	1.09612	0.87897
F1_2019	2022	Long	16	40	HH	1150	2022-05-09	0.6	9.61	0.808333	0.971047	9.9489	1.09612	0.87897
F1_2019	2022	Long	16	40	HH	1150	2022-05-10	0.55	9.992	0.808333	0.971047	9.9489	1.09612	0.87897
F1_2019	2022	Long	16	40	HH	1150	2022-05-11	0.55	10.37	0.808333	0.971047	9.9489	1.09612	0.87897
F1_2019	2022	Long	16	40	HH	1150	2022-05-12	0.45	10.798	0.808333	0.971047	9.9489	1.09612	0.87897
F1_2019	2022	Long	16	40	HH	1150	2022-05-13	0.45	11.24	0.808333	0.971047	9.9489	1.09612	0.87897
F1_2019	2022	Long	16	40	HH	1150	2022-05-14	0.25	11.678	0.808333	0.971047	9.9489	1.09612	0.87897
F1_2019	2022	Long	16	40	HH	1150	2022-05-15	0.15	12.064	0.808333	0.971047	9.9489	1.09612	0.87897
F1_2019	2022	Long	16	40	HH	1150	2022-05-16	0.1	12.5	0.808333	0.971047	9.9489	1.09612	0.87897
F1_2019	2022	Long	16	40	HH	1150	2022-05-17	0	12.948	0.808333	0.971047	9.9489	1.09612	0.87897
F1_2019	2022	Long	16	40	HH	1150	2022-05-18	0	13.3533	0.808333	0.971047	9.9489	1.09612	0.87897
F1_2019	2022	Long	16	40	HH	1150	2022-05-19	0	13.7733	0.808333	0.971047	9.9489	1.09612	0.87897
F1_2019	2022	Long	16	40	HH	1150	2022-05-20	0	14.1967	0.808333	0.971047	9.9489	1.09612	0.87897
F1_2019	2022	Long	16	40	HH	1150	2022-05-21	0	14.77	0.808333	0.971047	9.9489	1.09612	0.87897
F1_2019	2022	Long	16	40	HH	1150	2022-05-22	0	15.21	0.808333	0.971047	9.9489	1.09612	0.87897
F1_2019	2022	Long	16	40	HH	1150	2022-05-23	0	15.655	0.808333	0.971047	9.9489	1.09612	0.87897
F1_2019	2022	Long	16	40	HH	1150	2022-05-24	0	16.09	0.808333	0.971047	9.9489	1.09612	0.87897
F1_2019	2022	Long	16	314	HH	489	2022-04-12	1	0	0.447222	-2.42903	6.03372	-2.81906	-2.26058
F1_2019	2022	Long	16	314	HH	489	2022-04-13	1	0.004	0.447222	-2.42903	6.03372	-2.81906	-2.26058
F1_2019	2022	Long	16	314	HH	489	2022-04-17	1	0.782	0.447222	-2.42903	6.03372	-2.81906	-2.26058
F1_2019	2022	Long	16	314	HH	489	2022-04-20	1	1.788	0.447222	-2.42903	6.03372	-2.81906	-2.26058
F1_2019	2022	Long	16	314	HH	489	2022-04-22	1	2.508	0.447222	-2.42903	6.03372	-2.81906	-2.26058
F1_2019	2022	Long	16	314	HH	489	2022-04-26	1	4.038	0.447222	-2.42903	6.03372	-2.81906	-2.26058
F1_2019	2022	Long	16	314	HH	489	2022-04-29	0.85	5.3	0.447222	-2.42903	6.03372	-2.81906	-2.26058
F1_2019	2022	Long	16	314	HH	489	2022-05-01	0.45	6.144	0.447222	-2.42903	6.03372	-2.81906	-2.26058
F1_2019	2022	Long	16	314	HH	489	2022-05-03	0.45	7.04	0.447222	-2.42903	6.03372	-2.81906	-2.26058
F1_2019	2022	Long	16	314	HH	489	2022-05-04	0.3	7.482	0.447222	-2.42903	6.03372	-2.81906	-2.26058
F1_2019	2022	Long	16	314	HH	489	2022-05-05	0	7.92	0.447222	-2.42903	6.03372	-2.81906	-2.26058
F1_2019	2022	Long	16	314	HH	489	2022-05-06	0	8.354	0.447222	-2.42903	6.03372	-2.81906	-2.26058
F1_2019	2022	Long	16	314	HH	489	2022-05-07	0	8.788	0.447222	-2.42903	6.03372	-2.81906	-2.26058
F1_2019	2022	Long	16	314	HH	489	2022-05-08	0	9.2	0.447222	-2.42903	6.03372	-2.81906	-2.26058
F1_2019	2022	Long	16	314	HH	489	2022-05-09	0	9.618	0.447222	-2.42903	6.03372	-2.81906	-2.26058
F1_2019	2022	Long	16	314	HH	489	2022-05-10	0	9.998	0.447222	-2.42903	6.03372	-2.81906	-2.26058
F1_2019	2022	Long	16	314	HH	489	2022-05-11	0	10.36	0.447222	-2.42903	6.03372	-2.81906	-2.26058
F1_2019	2022	Long	16	314	HH	489	2022-05-12	0	10.77	0.447222	-2.42903	6.03372	-2.81906	-2.26058
F1_2019	2022	Long	16	314	HH	489	2022-05-13	0	11.178	0.447222	-2.42903	6.03372	-2.81906	-2.26058
F1_2019	2022	Long	16	314	HH	489	2022-05-14	0	11.596	0.447222	-2.42903	6.03372	-2.81906	-2.26058
F1_2019	2022	Long	16	314	HH	489	2022-05-15	0	12.012	0.447222	-2.42903	6.03372	-2.81906	-2.26058
F1_2019	2022	Long	16	314	HH	489	2022-05-16	0	12.424	0.447222	-2.42903	6.03372	-2.81906	-2.26058
F1_2019	2022	Long	16	314	HH	489	2022-05-17	0	12.864	0.447222	-2.42903	6.03372	-2.81906	-2.26058
F1_2019	2022	Long	16	314	HH	489	2022-05-18	0	13.3533	0.447222	-2.42903	6.03372	-2.81906	-2.26058
F1_2019	2022	Long	16	314	HH	489	2022-05-19	0	13.7733	0.447222	-2.42903	6.03372	-2.81906	-2.26058
F1_2019	2022	Long	16	314	HH	489	2022-05-20	0	14.1967	0.447222	-2.42903	6.03372	-2.81906	-2.26058
F1_2019	2022	Long	16	314	HH	489	2022-05-21	0	14.77	0.447222	-2.42903	6.03372	-2.81906	-2.26058
F1_2019	2022	Long	16	314	HH	489	2022-05-22	0	15.21	0.447222	-2.42903	6.03372	-2.81906	-2.26058
F1_2019	2022	Long	16	314	HH	489	2022-05-23	0	15.655	0.447222	-2.42903	6.03372	-2.81906	-2.26058
F1_2019	2022	Long	16	314	HH	489	2022-05-24	0	16.09	0.447222	-2.42903	6.03372	-2.81906	-2.26058
F1_2019	2022	Long	40	16	HH	407	2022-04-12	1	0	0.794444	0.840275	9.88734	1.03456	0.829606
F1_2019	2022	Long	40	16	HH	407	2022-04-13	1	0.004	0.794444	0.840275	9.88734	1.03456	0.829606
F1_2019	2022	Long	40	16	HH	407	2022-04-17	1	0.782	0.794444	0.840275	9.88734	1.03456	0.829606
F1_2019	2022	Long	40	16	HH	407	2022-04-20	1	1.788	0.794444	0.840275	9.88734	1.03456	0.829606
F1_2019	2022	Long	40	16	HH	407	2022-04-22	1	2.508	0.794444	0.840275	9.88734	1.03456	0.829606
F1_2019	2022	Long	40	16	HH	407	2022-04-26	1	4.038	0.794444	0.840275	9.88734	1.03456	0.829606
F1_2019	2022	Long	40	16	HH	407	2022-04-29	1	5.3	0.794444	0.840275	9.88734	1.03456	0.829606
F1_2019	2022	Long	40	16	HH	407	2022-05-01	0.9	6.144	0.794444	0.840275	9.88734	1.03456	0.829606
F1_2019	2022	Long	40	16	HH	407	2022-05-03	0.85	7.04	0.794444	0.840275	9.88734	1.03456	0.829606
F1_2019	2022	Long	40	16	HH	407	2022-05-04	0.85	7.482	0.794444	0.840275	9.88734	1.03456	0.829606
F1_2019	2022	Long	40	16	HH	407	2022-05-05	0.75	7.92	0.794444	0.840275	9.88734	1.03456	0.829606
F1_2019	2022	Long	40	16	HH	407	2022-05-06	0.65	8.354	0.794444	0.840275	9.88734	1.03456	0.829606
F1_2019	2022	Long	40	16	HH	407	2022-05-07	0.65	8.788	0.794444	0.840275	9.88734	1.03456	0.829606
F1_2019	2022	Long	40	16	HH	407	2022-05-08	0.55	9.2	0.794444	0.840275	9.88734	1.03456	0.829606
F1_2019	2022	Long	40	16	HH	407	2022-05-09	0.55	9.618	0.794444	0.840275	9.88734	1.03456	0.829606
F1_2019	2022	Long	40	16	HH	407	2022-05-10	0.55	9.998	0.794444	0.840275	9.88734	1.03456	0.829606
F1_2019	2022	Long	40	16	HH	407	2022-05-11	0.5	10.36	0.794444	0.840275	9.88734	1.03456	0.829606
F1_2019	2022	Long	40	16	HH	407	2022-05-12	0.5	10.77	0.794444	0.840275	9.88734	1.03456	0.829606
F1_2019	2022	Long	40	16	HH	407	2022-05-13	0.4	11.178	0.794444	0.840275	9.88734	1.03456	0.829606
F1_2019	2022	Long	40	16	HH	407	2022-05-14	0.3	11.596	0.794444	0.840275	9.88734	1.03456	0.829606
F1_2019	2022	Long	40	16	HH	407	2022-05-15	0.2	12.012	0.794444	0.840275	9.88734	1.03456	0.829606
F1_2019	2022	Long	40	16	HH	407	2022-05-16	0.2	12.424	0.794444	0.840275	9.88734	1.03456	0.829606
F1_2019	2022	Long	40	16	HH	407	2022-05-17	0	12.864	0.794444	0.840275	9.88734	1.03456	0.829606
F1_2019	2022	Long	40	16	HH	407	2022-05-18	0	13.3533	0.794444	0.840275	9.88734	1.03456	0.829606
F1_2019	2022	Long	40	16	HH	407	2022-05-19	0	13.7733	0.794444	0.840275	9.88734	1.03456	0.829606
F1_2019	2022	Long	40	16	HH	407	2022-05-20	0	14.1967	0.794444	0.840275	9.88734	1.03456	0.829606
F1_2019	2022	Long	40	16	HH	407	2022-05-21	0	14.77	0.794444	0.840275	9.88734	1.03456	0.829606
F1_2019	2022	Long	40	16	HH	407	2022-05-22	0	15.21	0.794444	0.840275	9.88734	1.03456	0.829606
F1_2019	2022	Long	40	16	HH	407	2022-05-23	0	15.655	0.794444	0.840275	9.88734	1.03456	0.829606
F1_2019	2022	Long	40	16	HH	407	2022-05-24	0	16.09	0.794444	0.840275	9.88734	1.03456	0.829606
F1_2019	2022	Long	40	60	HL	1132	2022-04-12	1	0	0.802778	0.918738	10.0306	1.17782	0.944483
F1_2019	2022	Long	40	60	HL	1132	2022-04-13	1	0.008	0.802778	0.918738	10.0306	1.17782	0.944483
F1_2019	2022	Long	40	60	HL	1132	2022-04-17	1	0.824	0.802778	0.918738	10.0306	1.17782	0.944483
F1_2019	2022	Long	40	60	HL	1132	2022-04-20	1	1.838	0.802778	0.918738	10.0306	1.17782	0.944483
F1_2019	2022	Long	40	60	HL	1132	2022-04-22	1	2.546	0.802778	0.918738	10.0306	1.17782	0.944483
F1_2019	2022	Long	40	60	HL	1132	2022-04-26	1	4.078	0.802778	0.918738	10.0306	1.17782	0.944483
F1_2019	2022	Long	40	60	HL	1132	2022-04-29	1	5.346	0.802778	0.918738	10.0306	1.17782	0.944483
F1_2019	2022	Long	40	60	HL	1132	2022-05-01	0.9	6.178	0.802778	0.918738	10.0306	1.17782	0.944483
F1_2019	2022	Long	40	60	HL	1132	2022-05-03	0.85	7.04	0.802778	0.918738	10.0306	1.17782	0.944483
F1_2019	2022	Long	40	60	HL	1132	2022-05-04	0.75	7.476	0.802778	0.918738	10.0306	1.17782	0.944483
F1_2019	2022	Long	40	60	HL	1132	2022-05-05	0.75	7.904	0.802778	0.918738	10.0306	1.17782	0.944483
F1_2019	2022	Long	40	60	HL	1132	2022-05-06	0.75	8.344	0.802778	0.918738	10.0306	1.17782	0.944483
F1_2019	2022	Long	40	60	HL	1132	2022-05-07	0.7	8.774	0.802778	0.918738	10.0306	1.17782	0.944483
F1_2019	2022	Long	40	60	HL	1132	2022-05-08	0.7	9.186	0.802778	0.918738	10.0306	1.17782	0.944483
F1_2019	2022	Long	40	60	HL	1132	2022-05-09	0.65	9.602	0.802778	0.918738	10.0306	1.17782	0.944483
F1_2019	2022	Long	40	60	HL	1132	2022-05-10	0.6	9.982	0.802778	0.918738	10.0306	1.17782	0.944483
F1_2019	2022	Long	40	60	HL	1132	2022-05-11	0.4	10.354	0.802778	0.918738	10.0306	1.17782	0.944483
F1_2019	2022	Long	40	60	HL	1132	2022-05-12	0.4	10.784	0.802778	0.918738	10.0306	1.17782	0.944483
F1_2019	2022	Long	40	60	HL	1132	2022-05-13	0.35	11.232	0.802778	0.918738	10.0306	1.17782	0.944483
F1_2019	2022	Long	40	60	HL	1132	2022-05-14	0.35	11.674	0.802778	0.918738	10.0306	1.17782	0.944483
F1_2019	2022	Long	40	60	HL	1132	2022-05-15	0.35	12.064	0.802778	0.918738	10.0306	1.17782	0.944483
F1_2019	2022	Long	40	60	HL	1132	2022-05-16	0.2	12.502	0.802778	0.918738	10.0306	1.17782	0.944483
F1_2019	2022	Long	40	60	HL	1132	2022-05-17	0	12.958	0.802778	0.918738	10.0306	1.17782	0.944483
F1_2019	2022	Long	40	60	HL	1132	2022-05-18	0	13.3533	0.802778	0.918738	10.0306	1.17782	0.944483
F1_2019	2022	Long	40	60	HL	1132	2022-05-19	0	13.7733	0.802778	0.918738	10.0306	1.17782	0.944483
F1_2019	2022	Long	40	60	HL	1132	2022-05-20	0	14.1967	0.802778	0.918738	10.0306	1.17782	0.944483
F1_2019	2022	Long	40	60	HL	1132	2022-05-21	0	14.77	0.802778	0.918738	10.0306	1.17782	0.944483
F1_2019	2022	Long	40	60	HL	1132	2022-05-22	0	15.21	0.802778	0.918738	10.0306	1.17782	0.944483
F1_2019	2022	Long	40	60	HL	1132	2022-05-23	0	15.655	0.802778	0.918738	10.0306	1.17782	0.944483
F1_2019	2022	Long	40	60	HL	1132	2022-05-24	0	16.09	0.802778	0.918738	10.0306	1.17782	0.944483
F1_2019	2022	Long	40	61	HH	1133	2022-04-12	1	0	0.813889	1.02336	9.67569	0.822905	0.65988
F1_2019	2022	Long	40	61	HH	1133	2022-04-13	1	0.008	0.813889	1.02336	9.67569	0.822905	0.65988
F1_2019	2022	Long	40	61	HH	1133	2022-04-17	1	0.824	0.813889	1.02336	9.67569	0.822905	0.65988
F1_2019	2022	Long	40	61	HH	1133	2022-04-20	1	1.838	0.813889	1.02336	9.67569	0.822905	0.65988
F1_2019	2022	Long	40	61	HH	1133	2022-04-22	1	2.546	0.813889	1.02336	9.67569	0.822905	0.65988
F1_2019	2022	Long	40	61	HH	1133	2022-04-26	1	4.078	0.813889	1.02336	9.67569	0.822905	0.65988
F1_2019	2022	Long	40	61	HH	1133	2022-04-29	1	5.346	0.813889	1.02336	9.67569	0.822905	0.65988
F1_2019	2022	Long	40	61	HH	1133	2022-05-01	1	6.178	0.813889	1.02336	9.67569	0.822905	0.65988
F1_2019	2022	Long	40	61	HH	1133	2022-05-03	0.95	7.04	0.813889	1.02336	9.67569	0.822905	0.65988
F1_2019	2022	Long	40	61	HH	1133	2022-05-04	0.75	7.476	0.813889	1.02336	9.67569	0.822905	0.65988
F1_2019	2022	Long	40	61	HH	1133	2022-05-05	0.75	7.904	0.813889	1.02336	9.67569	0.822905	0.65988
F1_2019	2022	Long	40	61	HH	1133	2022-05-06	0.75	8.344	0.813889	1.02336	9.67569	0.822905	0.65988
F1_2019	2022	Long	40	61	HH	1133	2022-05-07	0.7	8.774	0.813889	1.02336	9.67569	0.822905	0.65988
F1_2019	2022	Long	40	61	HH	1133	2022-05-08	0.7	9.186	0.813889	1.02336	9.67569	0.822905	0.65988
F1_2019	2022	Long	40	61	HH	1133	2022-05-09	0.6	9.602	0.813889	1.02336	9.67569	0.822905	0.65988
F1_2019	2022	Long	40	61	HH	1133	2022-05-10	0.55	9.982	0.813889	1.02336	9.67569	0.822905	0.65988
F1_2019	2022	Long	40	61	HH	1133	2022-05-11	0.5	10.354	0.813889	1.02336	9.67569	0.822905	0.65988
F1_2019	2022	Long	40	61	HH	1133	2022-05-12	0.4	10.784	0.813889	1.02336	9.67569	0.822905	0.65988
F1_2019	2022	Long	40	61	HH	1133	2022-05-13	0.25	11.232	0.813889	1.02336	9.67569	0.822905	0.65988
F1_2019	2022	Long	40	61	HH	1133	2022-05-14	0	11.674	0.813889	1.02336	9.67569	0.822905	0.65988
F1_2019	2022	Long	40	61	HH	1133	2022-05-15	0	12.064	0.813889	1.02336	9.67569	0.822905	0.65988
F1_2019	2022	Long	40	61	HH	1133	2022-05-16	0	12.502	0.813889	1.02336	9.67569	0.822905	0.65988
F1_2019	2022	Long	40	61	HH	1133	2022-05-17	0	12.958	0.813889	1.02336	9.67569	0.822905	0.65988
F1_2019	2022	Long	40	61	HH	1133	2022-05-18	0	13.3533	0.813889	1.02336	9.67569	0.822905	0.65988
F1_2019	2022	Long	40	61	HH	1133	2022-05-19	0	13.7733	0.813889	1.02336	9.67569	0.822905	0.65988
F1_2019	2022	Long	40	61	HH	1133	2022-05-20	0	14.1967	0.813889	1.02336	9.67569	0.822905	0.65988
F1_2019	2022	Long	40	61	HH	1133	2022-05-21	0	14.77	0.813889	1.02336	9.67569	0.822905	0.65988
F1_2019	2022	Long	40	61	HH	1133	2022-05-22	0	15.21	0.813889	1.02336	9.67569	0.822905	0.65988
F1_2019	2022	Long	40	61	HH	1133	2022-05-23	0	15.655	0.813889	1.02336	9.67569	0.822905	0.65988
F1_2019	2022	Long	40	61	HH	1133	2022-05-24	0	16.09	0.813889	1.02336	9.67569	0.822905	0.65988
F1_2019	2022	Long	40	314	HH	1130	2022-04-12	1	0	0.727778	0.212568	8.97168	0.118897	0.0953422
F1_2019	2022	Long	40	314	HH	1130	2022-04-13	1	0.008	0.727778	0.212568	8.97168	0.118897	0.0953422
F1_2019	2022	Long	40	314	HH	1130	2022-04-17	1	0.824	0.727778	0.212568	8.97168	0.118897	0.0953422
F1_2019	2022	Long	40	314	HH	1130	2022-04-20	1	1.838	0.727778	0.212568	8.97168	0.118897	0.0953422
F1_2019	2022	Long	40	314	HH	1130	2022-04-22	1	2.546	0.727778	0.212568	8.97168	0.118897	0.0953422
F1_2019	2022	Long	40	314	HH	1130	2022-04-26	1	4.078	0.727778	0.212568	8.97168	0.118897	0.0953422
F1_2019	2022	Long	40	314	HH	1130	2022-04-29	0.95	5.346	0.727778	0.212568	8.97168	0.118897	0.0953422
F1_2019	2022	Long	40	314	HH	1130	2022-05-01	0.8	6.178	0.727778	0.212568	8.97168	0.118897	0.0953422
F1_2019	2022	Long	40	314	HH	1130	2022-05-03	0.65	7.04	0.727778	0.212568	8.97168	0.118897	0.0953422
F1_2019	2022	Long	40	314	HH	1130	2022-05-04	0.65	7.476	0.727778	0.212568	8.97168	0.118897	0.0953422
F1_2019	2022	Long	40	314	HH	1130	2022-05-05	0.6	7.904	0.727778	0.212568	8.97168	0.118897	0.0953422
F1_2019	2022	Long	40	314	HH	1130	2022-05-06	0.6	8.344	0.727778	0.212568	8.97168	0.118897	0.0953422
F1_2019	2022	Long	40	314	HH	1130	2022-05-07	0.6	8.774	0.727778	0.212568	8.97168	0.118897	0.0953422
F1_2019	2022	Long	40	314	HH	1130	2022-05-08	0.55	9.186	0.727778	0.212568	8.97168	0.118897	0.0953422
F1_2019	2022	Long	40	314	HH	1130	2022-05-09	0.5	9.602	0.727778	0.212568	8.97168	0.118897	0.0953422
F1_2019	2022	Long	40	314	HH	1130	2022-05-10	0.5	9.982	0.727778	0.212568	8.97168	0.118897	0.0953422
F1_2019	2022	Long	40	314	HH	1130	2022-05-11	0.4	10.354	0.727778	0.212568	8.97168	0.118897	0.0953422
F1_2019	2022	Long	40	314	HH	1130	2022-05-12	0.3	10.784	0.727778	0.212568	8.97168	0.118897	0.0953422
F1_2019	2022	Long	40	314	HH	1130	2022-05-13	0.25	11.232	0.727778	0.212568	8.97168	0.118897	0.0953422
F1_2019	2022	Long	40	314	HH	1130	2022-05-14	0	11.674	0.727778	0.212568	8.97168	0.118897	0.0953422
F1_2019	2022	Long	40	314	HH	1130	2022-05-15	0	12.064	0.727778	0.212568	8.97168	0.118897	0.0953422
F1_2019	2022	Long	40	314	HH	1130	2022-05-16	0	12.502	0.727778	0.212568	8.97168	0.118897	0.0953422
F1_2019	2022	Long	40	314	HH	1130	2022-05-17	0	12.958	0.727778	0.212568	8.97168	0.118897	0.0953422
F1_2019	2022	Long	40	314	HH	1130	2022-05-18	0	13.3533	0.727778	0.212568	8.97168	0.118897	0.0953422
F1_2019	2022	Long	40	314	HH	1130	2022-05-19	0	13.7733	0.727778	0.212568	8.97168	0.118897	0.0953422
F1_2019	2022	Long	40	314	HH	1130	2022-05-20	0	14.1967	0.727778	0.212568	8.97168	0.118897	0.0953422
F1_2019	2022	Long	40	314	HH	1130	2022-05-21	0	14.77	0.727778	0.212568	8.97168	0.118897	0.0953422
F1_2019	2022	Long	40	314	HH	1130	2022-05-22	0	15.21	0.727778	0.212568	8.97168	0.118897	0.0953422
F1_2019	2022	Long	40	314	HH	1130	2022-05-23	0	15.655	0.727778	0.212568	8.97168	0.118897	0.0953422
F1_2019	2022	Long	40	314	HH	1130	2022-05-24	0	16.09	0.727778	0.212568	8.97168	0.118897	0.0953422
F1_2019	2022	Long	40	314	HH	1131	2022-04-12	1	0	0.672222	-0.310521	8.37732	-0.475458	-0.381266
F1_2019	2022	Long	40	314	HH	1131	2022-04-13	1	0.008	0.672222	-0.310521	8.37732	-0.475458	-0.381266
F1_2019	2022	Long	40	314	HH	1131	2022-04-17	1	0.824	0.672222	-0.310521	8.37732	-0.475458	-0.381266
F1_2019	2022	Long	40	314	HH	1131	2022-04-20	1	1.838	0.672222	-0.310521	8.37732	-0.475458	-0.381266
F1_2019	2022	Long	40	314	HH	1131	2022-04-22	1	2.546	0.672222	-0.310521	8.37732	-0.475458	-0.381266
F1_2019	2022	Long	40	314	HH	1131	2022-04-26	1	4.078	0.672222	-0.310521	8.37732	-0.475458	-0.381266
F1_2019	2022	Long	40	314	HH	1131	2022-04-29	1	5.346	0.672222	-0.310521	8.37732	-0.475458	-0.381266
F1_2019	2022	Long	40	314	HH	1131	2022-05-01	0.85	6.178	0.672222	-0.310521	8.37732	-0.475458	-0.381266
F1_2019	2022	Long	40	314	HH	1131	2022-05-03	0.75	7.04	0.672222	-0.310521	8.37732	-0.475458	-0.381266
F1_2019	2022	Long	40	314	HH	1131	2022-05-04	0.7	7.476	0.672222	-0.310521	8.37732	-0.475458	-0.381266
F1_2019	2022	Long	40	314	HH	1131	2022-05-05	0.65	7.904	0.672222	-0.310521	8.37732	-0.475458	-0.381266
F1_2019	2022	Long	40	314	HH	1131	2022-05-06	0.6	8.344	0.672222	-0.310521	8.37732	-0.475458	-0.381266
F1_2019	2022	Long	40	314	HH	1131	2022-05-07	0.6	8.774	0.672222	-0.310521	8.37732	-0.475458	-0.381266
F1_2019	2022	Long	40	314	HH	1131	2022-05-08	0.4	9.186	0.672222	-0.310521	8.37732	-0.475458	-0.381266
F1_2019	2022	Long	40	314	HH	1131	2022-05-09	0.25	9.602	0.672222	-0.310521	8.37732	-0.475458	-0.381266
F1_2019	2022	Long	40	314	HH	1131	2022-05-10	0.1	9.982	0.672222	-0.310521	8.37732	-0.475458	-0.381266
F1_2019	2022	Long	40	314	HH	1131	2022-05-11	0.1	10.354	0.672222	-0.310521	8.37732	-0.475458	-0.381266
F1_2019	2022	Long	40	314	HH	1131	2022-05-12	0.1	10.784	0.672222	-0.310521	8.37732	-0.475458	-0.381266
F1_2019	2022	Long	40	314	HH	1131	2022-05-13	0	11.232	0.672222	-0.310521	8.37732	-0.475458	-0.381266
F1_2019	2022	Long	40	314	HH	1131	2022-05-14	0	11.674	0.672222	-0.310521	8.37732	-0.475458	-0.381266
F1_2019	2022	Long	40	314	HH	1131	2022-05-15	0	12.064	0.672222	-0.310521	8.37732	-0.475458	-0.381266
F1_2019	2022	Long	40	314	HH	1131	2022-05-16	0	12.502	0.672222	-0.310521	8.37732	-0.475458	-0.381266
F1_2019	2022	Long	40	314	HH	1131	2022-05-17	0	12.958	0.672222	-0.310521	8.37732	-0.475458	-0.381266
F1_2019	2022	Long	40	314	HH	1131	2022-05-18	0	13.3533	0.672222	-0.310521	8.37732	-0.475458	-0.381266
F1_2019	2022	Long	40	314	HH	1131	2022-05-19	0	13.7733	0.672222	-0.310521	8.37732	-0.475458	-0.381266
F1_2019	2022	Long	40	314	HH	1131	2022-05-20	0	14.1967	0.672222	-0.310521	8.37732	-0.475458	-0.381266
F1_2019	2022	Long	40	314	HH	1131	2022-05-21	0	14.77	0.672222	-0.310521	8.37732	-0.475458	-0.381266
F1_2019	2022	Long	40	314	HH	1131	2022-05-22	0	15.21	0.672222	-0.310521	8.37732	-0.475458	-0.381266
F1_2019	2022	Long	40	314	HH	1131	2022-05-23	0	15.655	0.672222	-0.310521	8.37732	-0.475458	-0.381266
F1_2019	2022	Long	40	314	HH	1131	2022-05-24	0	16.09	0.672222	-0.310521	8.37732	-0.475458	-0.381266
F1_2019	2022	Long	57	60	LL	1134	2022-04-12	1	0	0.552778	-1.43516	7.2711	-1.58169	-1.26834
F1_2019	2022	Long	57	60	LL	1134	2022-04-13	1	0.006	0.552778	-1.43516	7.2711	-1.58169	-1.26834
F1_2019	2022	Long	57	60	LL	1134	2022-04-17	1	0.814	0.552778	-1.43516	7.2711	-1.58169	-1.26834
F1_2019	2022	Long	57	60	LL	1134	2022-04-20	1	1.83	0.552778	-1.43516	7.2711	-1.58169	-1.26834
F1_2019	2022	Long	57	60	LL	1134	2022-04-22	1	2.538	0.552778	-1.43516	7.2711	-1.58169	-1.26834
F1_2019	2022	Long	57	60	LL	1134	2022-04-26	1	4.076	0.552778	-1.43516	7.2711	-1.58169	-1.26834
F1_2019	2022	Long	57	60	LL	1134	2022-04-29	1	5.338	0.552778	-1.43516	7.2711	-1.58169	-1.26834
F1_2019	2022	Long	57	60	LL	1134	2022-05-01	0.9	6.18	0.552778	-1.43516	7.2711	-1.58169	-1.26834
F1_2019	2022	Long	57	60	LL	1134	2022-05-03	0.75	7.056	0.552778	-1.43516	7.2711	-1.58169	-1.26834
F1_2019	2022	Long	57	60	LL	1134	2022-05-04	0.6	7.5	0.552778	-1.43516	7.2711	-1.58169	-1.26834
F1_2019	2022	Long	57	60	LL	1134	2022-05-05	0.5	7.936	0.552778	-1.43516	7.2711	-1.58169	-1.26834
F1_2019	2022	Long	57	60	LL	1134	2022-05-06	0.2	8.378	0.552778	-1.43516	7.2711	-1.58169	-1.26834
F1_2019	2022	Long	57	60	LL	1134	2022-05-07	0	8.812	0.552778	-1.43516	7.2711	-1.58169	-1.26834
F1_2019	2022	Long	57	60	LL	1134	2022-05-08	0	9.222	0.552778	-1.43516	7.2711	-1.58169	-1.26834
F1_2019	2022	Long	57	60	LL	1134	2022-05-09	0	9.632	0.552778	-1.43516	7.2711	-1.58169	-1.26834
F1_2019	2022	Long	57	60	LL	1134	2022-05-10	0	10.012	0.552778	-1.43516	7.2711	-1.58169	-1.26834
F1_2019	2022	Long	57	60	LL	1134	2022-05-11	0	10.384	0.552778	-1.43516	7.2711	-1.58169	-1.26834
F1_2019	2022	Long	57	60	LL	1134	2022-05-12	0	10.808	0.552778	-1.43516	7.2711	-1.58169	-1.26834
F1_2019	2022	Long	57	60	LL	1134	2022-05-13	0	11.246	0.552778	-1.43516	7.2711	-1.58169	-1.26834
F1_2019	2022	Long	57	60	LL	1134	2022-05-14	0	11.68	0.552778	-1.43516	7.2711	-1.58169	-1.26834
F1_2019	2022	Long	57	60	LL	1134	2022-05-15	0	12.062	0.552778	-1.43516	7.2711	-1.58169	-1.26834
F1_2019	2022	Long	57	60	LL	1134	2022-05-16	0	12.492	0.552778	-1.43516	7.2711	-1.58169	-1.26834
F1_2019	2022	Long	57	60	LL	1134	2022-05-17	0	12.942	0.552778	-1.43516	7.2711	-1.58169	-1.26834
F1_2019	2022	Long	57	60	LL	1134	2022-05-18	0	13.3533	0.552778	-1.43516	7.2711	-1.58169	-1.26834
F1_2019	2022	Long	57	60	LL	1134	2022-05-19	0	13.7733	0.552778	-1.43516	7.2711	-1.58169	-1.26834
F1_2019	2022	Long	57	60	LL	1134	2022-05-20	0	14.1967	0.552778	-1.43516	7.2711	-1.58169	-1.26834
F1_2019	2022	Long	57	60	LL	1134	2022-05-21	0	14.77	0.552778	-1.43516	7.2711	-1.58169	-1.26834
F1_2019	2022	Long	57	60	LL	1134	2022-05-22	0	15.21	0.552778	-1.43516	7.2711	-1.58169	-1.26834
F1_2019	2022	Long	57	60	LL	1134	2022-05-23	0	15.655	0.552778	-1.43516	7.2711	-1.58169	-1.26834
F1_2019	2022	Long	57	60	LL	1134	2022-05-24	0	16.09	0.552778	-1.43516	7.2711	-1.58169	-1.26834
F1_2019	2022	Long	57	70	LL	420	2022-04-12	1	0	0.65	-0.519757	8.17729	-0.675489	-0.541669
F1_2019	2022	Long	57	70	LL	420	2022-04-13	1	0.004	0.65	-0.519757	8.17729	-0.675489	-0.541669
F1_2019	2022	Long	57	70	LL	420	2022-04-17	1	0.782	0.65	-0.519757	8.17729	-0.675489	-0.541669
F1_2019	2022	Long	57	70	LL	420	2022-04-20	1	1.788	0.65	-0.519757	8.17729	-0.675489	-0.541669
F1_2019	2022	Long	57	70	LL	420	2022-04-22	1	2.508	0.65	-0.519757	8.17729	-0.675489	-0.541669
F1_2019	2022	Long	57	70	LL	420	2022-04-26	1	4.038	0.65	-0.519757	8.17729	-0.675489	-0.541669
F1_2019	2022	Long	57	70	LL	420	2022-04-29	1	5.3	0.65	-0.519757	8.17729	-0.675489	-0.541669
F1_2019	2022	Long	57	70	LL	420	2022-05-01	1	6.144	0.65	-0.519757	8.17729	-0.675489	-0.541669
F1_2019	2022	Long	57	70	LL	420	2022-05-03	0.8	7.04	0.65	-0.519757	8.17729	-0.675489	-0.541669
F1_2019	2022	Long	57	70	LL	420	2022-05-04	0.75	7.482	0.65	-0.519757	8.17729	-0.675489	-0.541669
F1_2019	2022	Long	57	70	LL	420	2022-05-05	0.65	7.92	0.65	-0.519757	8.17729	-0.675489	-0.541669
F1_2019	2022	Long	57	70	LL	420	2022-05-06	0.55	8.354	0.65	-0.519757	8.17729	-0.675489	-0.541669
F1_2019	2022	Long	57	70	LL	420	2022-05-07	0.4	8.788	0.65	-0.519757	8.17729	-0.675489	-0.541669
F1_2019	2022	Long	57	70	LL	420	2022-05-08	0.35	9.2	0.65	-0.519757	8.17729	-0.675489	-0.541669
F1_2019	2022	Long	57	70	LL	420	2022-05-09	0.15	9.618	0.65	-0.519757	8.17729	-0.675489	-0.541669
F1_2019	2022	Long	57	70	LL	420	2022-05-10	0.05	9.998	0.65	-0.519757	8.17729	-0.675489	-0.541669
F1_2019	2022	Long	57	70	LL	420	2022-05-11	0	10.36	0.65	-0.519757	8.17729	-0.675489	-0.541669
F1_2019	2022	Long	57	70	LL	420	2022-05-12	0	10.77	0.65	-0.519757	8.17729	-0.675489	-0.541669
F1_2019	2022	Long	57	70	LL	420	2022-05-13	0	11.178	0.65	-0.519757	8.17729	-0.675489	-0.541669
F1_2019	2022	Long	57	70	LL	420	2022-05-14	0	11.596	0.65	-0.519757	8.17729	-0.675489	-0.541669
F1_2019	2022	Long	57	70	LL	420	2022-05-15	0	12.012	0.65	-0.519757	8.17729	-0.675489	-0.541669
F1_2019	2022	Long	57	70	LL	420	2022-05-16	0	12.424	0.65	-0.519757	8.17729	-0.675489	-0.541669
F1_2019	2022	Long	57	70	LL	420	2022-05-17	0	12.864	0.65	-0.519757	8.17729	-0.675489	-0.541669
F1_2019	2022	Long	57	70	LL	420	2022-05-18	0	13.3533	0.65	-0.519757	8.17729	-0.675489	-0.541669
F1_2019	2022	Long	57	70	LL	420	2022-05-19	0	13.7733	0.65	-0.519757	8.17729	-0.675489	-0.541669
F1_2019	2022	Long	57	70	LL	420	2022-05-20	0	14.1967	0.65	-0.519757	8.17729	-0.675489	-0.541669
F1_2019	2022	Long	57	70	LL	420	2022-05-21	0	14.77	0.65	-0.519757	8.17729	-0.675489	-0.541669
F1_2019	2022	Long	57	70	LL	420	2022-05-22	0	15.21	0.65	-0.519757	8.17729	-0.675489	-0.541669
F1_2019	2022	Long	57	70	LL	420	2022-05-23	0	15.655	0.65	-0.519757	8.17729	-0.675489	-0.541669
F1_2019	2022	Long	57	70	LL	420	2022-05-24	0	16.09	0.65	-0.519757	8.17729	-0.675489	-0.541669
F1_2019	2022	Long	57	70	LL	458	2022-04-12	1	0	0.813889	1.02336	9.60046	0.747676	0.599555
F1_2019	2022	Long	57	70	LL	458	2022-04-13	1	0.004	0.813889	1.02336	9.60046	0.747676	0.599555
F1_2019	2022	Long	57	70	LL	458	2022-04-17	1	0.782	0.813889	1.02336	9.60046	0.747676	0.599555
F1_2019	2022	Long	57	70	LL	458	2022-04-20	1	1.788	0.813889	1.02336	9.60046	0.747676	0.599555
F1_2019	2022	Long	57	70	LL	458	2022-04-22	1	2.508	0.813889	1.02336	9.60046	0.747676	0.599555
F1_2019	2022	Long	57	70	LL	458	2022-04-26	1	4.038	0.813889	1.02336	9.60046	0.747676	0.599555
F1_2019	2022	Long	57	70	LL	458	2022-04-29	1	5.3	0.813889	1.02336	9.60046	0.747676	0.599555
F1_2019	2022	Long	57	70	LL	458	2022-05-01	1	6.144	0.813889	1.02336	9.60046	0.747676	0.599555
F1_2019	2022	Long	57	70	LL	458	2022-05-03	0.85	7.04	0.813889	1.02336	9.60046	0.747676	0.599555
F1_2019	2022	Long	57	70	LL	458	2022-05-04	0.8	7.482	0.813889	1.02336	9.60046	0.747676	0.599555
F1_2019	2022	Long	57	70	LL	458	2022-05-05	0.8	7.92	0.813889	1.02336	9.60046	0.747676	0.599555
F1_2019	2022	Long	57	70	LL	458	2022-05-06	0.75	8.354	0.813889	1.02336	9.60046	0.747676	0.599555
F1_2019	2022	Long	57	70	LL	458	2022-05-07	0.75	8.788	0.813889	1.02336	9.60046	0.747676	0.599555
F1_2019	2022	Long	57	70	LL	458	2022-05-08	0.75	9.2	0.813889	1.02336	9.60046	0.747676	0.599555
F1_2019	2022	Long	57	70	LL	458	2022-05-09	0.7	9.618	0.813889	1.02336	9.60046	0.747676	0.599555
F1_2019	2022	Long	57	70	LL	458	2022-05-10	0.6	9.998	0.813889	1.02336	9.60046	0.747676	0.599555
F1_2019	2022	Long	57	70	LL	458	2022-05-11	0.4	10.36	0.813889	1.02336	9.60046	0.747676	0.599555
F1_2019	2022	Long	57	70	LL	458	2022-05-12	0.25	10.77	0.813889	1.02336	9.60046	0.747676	0.599555
F1_2019	2022	Long	57	70	LL	458	2022-05-13	0.1	11.178	0.813889	1.02336	9.60046	0.747676	0.599555
F1_2019	2022	Long	57	70	LL	458	2022-05-14	0	11.596	0.813889	1.02336	9.60046	0.747676	0.599555
F1_2019	2022	Long	57	70	LL	458	2022-05-15	0	12.012	0.813889	1.02336	9.60046	0.747676	0.599555
F1_2019	2022	Long	57	70	LL	458	2022-05-16	0	12.424	0.813889	1.02336	9.60046	0.747676	0.599555
F1_2019	2022	Long	57	70	LL	458	2022-05-17	0	12.864	0.813889	1.02336	9.60046	0.747676	0.599555
F1_2019	2022	Long	57	70	LL	458	2022-05-18	0	13.3533	0.813889	1.02336	9.60046	0.747676	0.599555
F1_2019	2022	Long	57	70	LL	458	2022-05-19	0	13.7733	0.813889	1.02336	9.60046	0.747676	0.599555
F1_2019	2022	Long	57	70	LL	458	2022-05-20	0	14.1967	0.813889	1.02336	9.60046	0.747676	0.599555
F1_2019	2022	Long	57	70	LL	458	2022-05-21	0	14.77	0.813889	1.02336	9.60046	0.747676	0.599555
F1_2019	2022	Long	57	70	LL	458	2022-05-22	0	15.21	0.813889	1.02336	9.60046	0.747676	0.599555
F1_2019	2022	Long	57	70	LL	458	2022-05-23	0	15.655	0.813889	1.02336	9.60046	0.747676	0.599555
F1_2019	2022	Long	57	70	LL	458	2022-05-24	0	16.09	0.813889	1.02336	9.60046	0.747676	0.599555
F1_2019	2022	Long	57	70	LL	1026	2022-04-12	1	0	0.672222	-0.310521	8.39922	-0.453566	-0.36371
F1_2019	2022	Long	57	70	LL	1026	2022-04-13	1	0.004	0.672222	-0.310521	8.39922	-0.453566	-0.36371
F1_2019	2022	Long	57	70	LL	1026	2022-04-17	1	0.782	0.672222	-0.310521	8.39922	-0.453566	-0.36371
F1_2019	2022	Long	57	70	LL	1026	2022-04-20	1	1.788	0.672222	-0.310521	8.39922	-0.453566	-0.36371
F1_2019	2022	Long	57	70	LL	1026	2022-04-22	1	2.508	0.672222	-0.310521	8.39922	-0.453566	-0.36371
F1_2019	2022	Long	57	70	LL	1026	2022-04-26	1	4.038	0.672222	-0.310521	8.39922	-0.453566	-0.36371
F1_2019	2022	Long	57	70	LL	1026	2022-04-29	0.9	5.3	0.672222	-0.310521	8.39922	-0.453566	-0.36371
F1_2019	2022	Long	57	70	LL	1026	2022-05-01	0.9	6.144	0.672222	-0.310521	8.39922	-0.453566	-0.36371
F1_2019	2022	Long	57	70	LL	1026	2022-05-03	0.85	7.04	0.672222	-0.310521	8.39922	-0.453566	-0.36371
F1_2019	2022	Long	57	70	LL	1026	2022-05-04	0.85	7.482	0.672222	-0.310521	8.39922	-0.453566	-0.36371
F1_2019	2022	Long	57	70	LL	1026	2022-05-05	0.75	7.92	0.672222	-0.310521	8.39922	-0.453566	-0.36371
F1_2019	2022	Long	57	70	LL	1026	2022-05-06	0.6	8.354	0.672222	-0.310521	8.39922	-0.453566	-0.36371
F1_2019	2022	Long	57	70	LL	1026	2022-05-07	0.4	8.788	0.672222	-0.310521	8.39922	-0.453566	-0.36371
F1_2019	2022	Long	57	70	LL	1026	2022-05-08	0.25	9.2	0.672222	-0.310521	8.39922	-0.453566	-0.36371
F1_2019	2022	Long	57	70	LL	1026	2022-05-09	0.15	9.618	0.672222	-0.310521	8.39922	-0.453566	-0.36371
F1_2019	2022	Long	57	70	LL	1026	2022-05-10	0.15	9.998	0.672222	-0.310521	8.39922	-0.453566	-0.36371
F1_2019	2022	Long	57	70	LL	1026	2022-05-11	0.15	10.36	0.672222	-0.310521	8.39922	-0.453566	-0.36371
F1_2019	2022	Long	57	70	LL	1026	2022-05-12	0.15	10.77	0.672222	-0.310521	8.39922	-0.453566	-0.36371
F1_2019	2022	Long	57	70	LL	1026	2022-05-13	0.05	11.178	0.672222	-0.310521	8.39922	-0.453566	-0.36371
F1_2019	2022	Long	57	70	LL	1026	2022-05-14	0	11.596	0.672222	-0.310521	8.39922	-0.453566	-0.36371
F1_2019	2022	Long	57	70	LL	1026	2022-05-15	0	12.012	0.672222	-0.310521	8.39922	-0.453566	-0.36371
F1_2019	2022	Long	57	70	LL	1026	2022-05-16	0	12.424	0.672222	-0.310521	8.39922	-0.453566	-0.36371
F1_2019	2022	Long	57	70	LL	1026	2022-05-17	0	12.864	0.672222	-0.310521	8.39922	-0.453566	-0.36371
F1_2019	2022	Long	57	70	LL	1026	2022-05-18	0	13.3533	0.672222	-0.310521	8.39922	-0.453566	-0.36371
F1_2019	2022	Long	57	70	LL	1026	2022-05-19	0	13.7733	0.672222	-0.310521	8.39922	-0.453566	-0.36371
F1_2019	2022	Long	57	70	LL	1026	2022-05-20	0	14.1967	0.672222	-0.310521	8.39922	-0.453566	-0.36371
F1_2019	2022	Long	57	70	LL	1026	2022-05-21	0	14.77	0.672222	-0.310521	8.39922	-0.453566	-0.36371
F1_2019	2022	Long	57	70	LL	1026	2022-05-22	0	15.21	0.672222	-0.310521	8.39922	-0.453566	-0.36371
F1_2019	2022	Long	57	70	LL	1026	2022-05-23	0	15.655	0.672222	-0.310521	8.39922	-0.453566	-0.36371
F1_2019	2022	Long	57	70	LL	1026	2022-05-24	0	16.09	0.672222	-0.310521	8.39922	-0.453566	-0.36371
F1_2019	2022	Long	57	70	LL	1140	2022-04-12	1	0	0.763889	0.552576	9.29302	0.440242	0.353026
F1_2019	2022	Long	57	70	LL	1140	2022-04-13	1	0.008	0.763889	0.552576	9.29302	0.440242	0.353026
F1_2019	2022	Long	57	70	LL	1140	2022-04-17	1	0.824	0.763889	0.552576	9.29302	0.440242	0.353026
F1_2019	2022	Long	57	70	LL	1140	2022-04-20	1	1.838	0.763889	0.552576	9.29302	0.440242	0.353026
F1_2019	2022	Long	57	70	LL	1140	2022-04-22	1	2.546	0.763889	0.552576	9.29302	0.440242	0.353026
F1_2019	2022	Long	57	70	LL	1140	2022-04-26	1	4.078	0.763889	0.552576	9.29302	0.440242	0.353026
F1_2019	2022	Long	57	70	LL	1140	2022-04-29	1	5.346	0.763889	0.552576	9.29302	0.440242	0.353026
F1_2019	2022	Long	57	70	LL	1140	2022-05-01	1	6.178	0.763889	0.552576	9.29302	0.440242	0.353026
F1_2019	2022	Long	57	70	LL	1140	2022-05-03	0.75	7.04	0.763889	0.552576	9.29302	0.440242	0.353026
F1_2019	2022	Long	57	70	LL	1140	2022-05-04	0.75	7.476	0.763889	0.552576	9.29302	0.440242	0.353026
F1_2019	2022	Long	57	70	LL	1140	2022-05-05	0.75	7.904	0.763889	0.552576	9.29302	0.440242	0.353026
F1_2019	2022	Long	57	70	LL	1140	2022-05-06	0.75	8.344	0.763889	0.552576	9.29302	0.440242	0.353026
F1_2019	2022	Long	57	70	LL	1140	2022-05-07	0.75	8.774	0.763889	0.552576	9.29302	0.440242	0.353026
F1_2019	2022	Long	57	70	LL	1140	2022-05-08	0.5	9.186	0.763889	0.552576	9.29302	0.440242	0.353026
F1_2019	2022	Long	57	70	LL	1140	2022-05-09	0.45	9.602	0.763889	0.552576	9.29302	0.440242	0.353026
F1_2019	2022	Long	57	70	LL	1140	2022-05-10	0.4	9.982	0.763889	0.552576	9.29302	0.440242	0.353026
F1_2019	2022	Long	57	70	LL	1140	2022-05-11	0.4	10.354	0.763889	0.552576	9.29302	0.440242	0.353026
F1_2019	2022	Long	57	70	LL	1140	2022-05-12	0.25	10.784	0.763889	0.552576	9.29302	0.440242	0.353026
F1_2019	2022	Long	57	70	LL	1140	2022-05-13	0.15	11.232	0.763889	0.552576	9.29302	0.440242	0.353026
F1_2019	2022	Long	57	70	LL	1140	2022-05-14	0.15	11.674	0.763889	0.552576	9.29302	0.440242	0.353026
F1_2019	2022	Long	57	70	LL	1140	2022-05-15	0	12.064	0.763889	0.552576	9.29302	0.440242	0.353026
F1_2019	2022	Long	57	70	LL	1140	2022-05-16	0	12.502	0.763889	0.552576	9.29302	0.440242	0.353026
F1_2019	2022	Long	57	70	LL	1140	2022-05-17	0	12.958	0.763889	0.552576	9.29302	0.440242	0.353026
F1_2019	2022	Long	57	70	LL	1140	2022-05-18	0	13.3533	0.763889	0.552576	9.29302	0.440242	0.353026
F1_2019	2022	Long	57	70	LL	1140	2022-05-19	0	13.7733	0.763889	0.552576	9.29302	0.440242	0.353026
F1_2019	2022	Long	57	70	LL	1140	2022-05-20	0	14.1967	0.763889	0.552576	9.29302	0.440242	0.353026
F1_2019	2022	Long	57	70	LL	1140	2022-05-21	0	14.77	0.763889	0.552576	9.29302	0.440242	0.353026
F1_2019	2022	Long	57	70	LL	1140	2022-05-22	0	15.21	0.763889	0.552576	9.29302	0.440242	0.353026
F1_2019	2022	Long	57	70	LL	1140	2022-05-23	0	15.655	0.763889	0.552576	9.29302	0.440242	0.353026
F1_2019	2022	Long	57	70	LL	1140	2022-05-24	0	16.09	0.763889	0.552576	9.29302	0.440242	0.353026
F1_2019	2022	Long	57	70	LL	1141	2022-04-12	1	0	0.783333	0.735657	9.83146	0.978681	0.784796
F1_2019	2022	Long	57	70	LL	1141	2022-04-13	1	0.008	0.783333	0.735657	9.83146	0.978681	0.784796
F1_2019	2022	Long	57	70	LL	1141	2022-04-17	1	0.824	0.783333	0.735657	9.83146	0.978681	0.784796
F1_2019	2022	Long	57	70	LL	1141	2022-04-20	1	1.838	0.783333	0.735657	9.83146	0.978681	0.784796
F1_2019	2022	Long	57	70	LL	1141	2022-04-22	1	2.546	0.783333	0.735657	9.83146	0.978681	0.784796
F1_2019	2022	Long	57	70	LL	1141	2022-04-26	1	4.078	0.783333	0.735657	9.83146	0.978681	0.784796
F1_2019	2022	Long	57	70	LL	1141	2022-04-29	1	5.346	0.783333	0.735657	9.83146	0.978681	0.784796
F1_2019	2022	Long	57	70	LL	1141	2022-05-01	0.9	6.178	0.783333	0.735657	9.83146	0.978681	0.784796
F1_2019	2022	Long	57	70	LL	1141	2022-05-03	0.75	7.04	0.783333	0.735657	9.83146	0.978681	0.784796
F1_2019	2022	Long	57	70	LL	1141	2022-05-04	0.75	7.476	0.783333	0.735657	9.83146	0.978681	0.784796
F1_2019	2022	Long	57	70	LL	1141	2022-05-05	0.6	7.904	0.783333	0.735657	9.83146	0.978681	0.784796
F1_2019	2022	Long	57	70	LL	1141	2022-05-06	0.6	8.344	0.783333	0.735657	9.83146	0.978681	0.784796
F1_2019	2022	Long	57	70	LL	1141	2022-05-07	0.6	8.774	0.783333	0.735657	9.83146	0.978681	0.784796
F1_2019	2022	Long	57	70	LL	1141	2022-05-08	0.6	9.186	0.783333	0.735657	9.83146	0.978681	0.784796
F1_2019	2022	Long	57	70	LL	1141	2022-05-09	0.6	9.602	0.783333	0.735657	9.83146	0.978681	0.784796
F1_2019	2022	Long	57	70	LL	1141	2022-05-10	0.6	9.982	0.783333	0.735657	9.83146	0.978681	0.784796
F1_2019	2022	Long	57	70	LL	1141	2022-05-11	0.55	10.354	0.783333	0.735657	9.83146	0.978681	0.784796
F1_2019	2022	Long	57	70	LL	1141	2022-05-12	0.55	10.784	0.783333	0.735657	9.83146	0.978681	0.784796
F1_2019	2022	Long	57	70	LL	1141	2022-05-13	0.45	11.232	0.783333	0.735657	9.83146	0.978681	0.784796
F1_2019	2022	Long	57	70	LL	1141	2022-05-14	0.35	11.674	0.783333	0.735657	9.83146	0.978681	0.784796
F1_2019	2022	Long	57	70	LL	1141	2022-05-15	0.25	12.064	0.783333	0.735657	9.83146	0.978681	0.784796
F1_2019	2022	Long	57	70	LL	1141	2022-05-16	0.1	12.502	0.783333	0.735657	9.83146	0.978681	0.784796
F1_2019	2022	Long	57	70	LL	1141	2022-05-17	0	12.958	0.783333	0.735657	9.83146	0.978681	0.784796
F1_2019	2022	Long	57	70	LL	1141	2022-05-18	0	13.3533	0.783333	0.735657	9.83146	0.978681	0.784796
F1_2019	2022	Long	57	70	LL	1141	2022-05-19	0	13.7733	0.783333	0.735657	9.83146	0.978681	0.784796
F1_2019	2022	Long	57	70	LL	1141	2022-05-20	0	14.1967	0.783333	0.735657	9.83146	0.978681	0.784796
F1_2019	2022	Long	57	70	LL	1141	2022-05-21	0	14.77	0.783333	0.735657	9.83146	0.978681	0.784796
F1_2019	2022	Long	57	70	LL	1141	2022-05-22	0	15.21	0.783333	0.735657	9.83146	0.978681	0.784796
F1_2019	2022	Long	57	70	LL	1141	2022-05-23	0	15.655	0.783333	0.735657	9.83146	0.978681	0.784796
F1_2019	2022	Long	57	70	LL	1141	2022-05-24	0	16.09	0.783333	0.735657	9.83146	0.978681	0.784796
F1_2019	2022	Long	57	70	LL	1142	2022-04-12	1	0	0.680556	-0.232058	8.45038	-0.402399	-0.32268
F1_2019	2022	Long	57	70	LL	1142	2022-04-13	1	0.008	0.680556	-0.232058	8.45038	-0.402399	-0.32268
F1_2019	2022	Long	57	70	LL	1142	2022-04-17	1	0.824	0.680556	-0.232058	8.45038	-0.402399	-0.32268
F1_2019	2022	Long	57	70	LL	1142	2022-04-20	1	1.838	0.680556	-0.232058	8.45038	-0.402399	-0.32268
F1_2019	2022	Long	57	70	LL	1142	2022-04-22	1	2.546	0.680556	-0.232058	8.45038	-0.402399	-0.32268
F1_2019	2022	Long	57	70	LL	1142	2022-04-26	1	4.078	0.680556	-0.232058	8.45038	-0.402399	-0.32268
F1_2019	2022	Long	57	70	LL	1142	2022-04-29	0.9	5.346	0.680556	-0.232058	8.45038	-0.402399	-0.32268
F1_2019	2022	Long	57	70	LL	1142	2022-05-01	0.85	6.178	0.680556	-0.232058	8.45038	-0.402399	-0.32268
F1_2019	2022	Long	57	70	LL	1142	2022-05-03	0.75	7.04	0.680556	-0.232058	8.45038	-0.402399	-0.32268
F1_2019	2022	Long	57	70	LL	1142	2022-05-04	0.75	7.476	0.680556	-0.232058	8.45038	-0.402399	-0.32268
F1_2019	2022	Long	57	70	LL	1142	2022-05-05	0.7	7.904	0.680556	-0.232058	8.45038	-0.402399	-0.32268
F1_2019	2022	Long	57	70	LL	1142	2022-05-06	0.65	8.344	0.680556	-0.232058	8.45038	-0.402399	-0.32268
F1_2019	2022	Long	57	70	LL	1142	2022-05-07	0.55	8.774	0.680556	-0.232058	8.45038	-0.402399	-0.32268
F1_2019	2022	Long	57	70	LL	1142	2022-05-08	0.35	9.186	0.680556	-0.232058	8.45038	-0.402399	-0.32268
F1_2019	2022	Long	57	70	LL	1142	2022-05-09	0.25	9.602	0.680556	-0.232058	8.45038	-0.402399	-0.32268
F1_2019	2022	Long	57	70	LL	1142	2022-05-10	0.25	9.982	0.680556	-0.232058	8.45038	-0.402399	-0.32268
F1_2019	2022	Long	57	70	LL	1142	2022-05-11	0.15	10.354	0.680556	-0.232058	8.45038	-0.402399	-0.32268
F1_2019	2022	Long	57	70	LL	1142	2022-05-12	0.1	10.784	0.680556	-0.232058	8.45038	-0.402399	-0.32268
F1_2019	2022	Long	57	70	LL	1142	2022-05-13	0	11.232	0.680556	-0.232058	8.45038	-0.402399	-0.32268
F1_2019	2022	Long	57	70	LL	1142	2022-05-14	0	11.674	0.680556	-0.232058	8.45038	-0.402399	-0.32268
F1_2019	2022	Long	57	70	LL	1142	2022-05-15	0	12.064	0.680556	-0.232058	8.45038	-0.402399	-0.32268
F1_2019	2022	Long	57	70	LL	1142	2022-05-16	0	12.502	0.680556	-0.232058	8.45038	-0.402399	-0.32268
F1_2019	2022	Long	57	70	LL	1142	2022-05-17	0	12.958	0.680556	-0.232058	8.45038	-0.402399	-0.32268
F1_2019	2022	Long	57	70	LL	1142	2022-05-18	0	13.3533	0.680556	-0.232058	8.45038	-0.402399	-0.32268
F1_2019	2022	Long	57	70	LL	1142	2022-05-19	0	13.7733	0.680556	-0.232058	8.45038	-0.402399	-0.32268
F1_2019	2022	Long	57	70	LL	1142	2022-05-20	0	14.1967	0.680556	-0.232058	8.45038	-0.402399	-0.32268
F1_2019	2022	Long	57	70	LL	1142	2022-05-21	0	14.77	0.680556	-0.232058	8.45038	-0.402399	-0.32268
F1_2019	2022	Long	57	70	LL	1142	2022-05-22	0	15.21	0.680556	-0.232058	8.45038	-0.402399	-0.32268
F1_2019	2022	Long	57	70	LL	1142	2022-05-23	0	15.655	0.680556	-0.232058	8.45038	-0.402399	-0.32268
F1_2019	2022	Long	57	70	LL	1142	2022-05-24	0	16.09	0.680556	-0.232058	8.45038	-0.402399	-0.32268
F1_2019	2022	Long	57	70	LL	1144	2022-04-12	1	0	0.733333	0.264877	9.04111	0.188328	0.151019
F1_2019	2022	Long	57	70	LL	1144	2022-04-13	1	0.008	0.733333	0.264877	9.04111	0.188328	0.151019
F1_2019	2022	Long	57	70	LL	1144	2022-04-17	1	0.824	0.733333	0.264877	9.04111	0.188328	0.151019
F1_2019	2022	Long	57	70	LL	1144	2022-04-20	1	1.838	0.733333	0.264877	9.04111	0.188328	0.151019
F1_2019	2022	Long	57	70	LL	1144	2022-04-22	1	2.546	0.733333	0.264877	9.04111	0.188328	0.151019
F1_2019	2022	Long	57	70	LL	1144	2022-04-26	1	4.078	0.733333	0.264877	9.04111	0.188328	0.151019
F1_2019	2022	Long	57	70	LL	1144	2022-04-29	1	5.346	0.733333	0.264877	9.04111	0.188328	0.151019
F1_2019	2022	Long	57	70	LL	1144	2022-05-01	0.85	6.178	0.733333	0.264877	9.04111	0.188328	0.151019
F1_2019	2022	Long	57	70	LL	1144	2022-05-03	0.75	7.04	0.733333	0.264877	9.04111	0.188328	0.151019
F1_2019	2022	Long	57	70	LL	1144	2022-05-04	0.75	7.476	0.733333	0.264877	9.04111	0.188328	0.151019
F1_2019	2022	Long	57	70	LL	1144	2022-05-05	0.75	7.904	0.733333	0.264877	9.04111	0.188328	0.151019
F1_2019	2022	Long	57	70	LL	1144	2022-05-06	0.75	8.344	0.733333	0.264877	9.04111	0.188328	0.151019
F1_2019	2022	Long	57	70	LL	1144	2022-05-07	0.7	8.774	0.733333	0.264877	9.04111	0.188328	0.151019
F1_2019	2022	Long	57	70	LL	1144	2022-05-08	0.5	9.186	0.733333	0.264877	9.04111	0.188328	0.151019
F1_2019	2022	Long	57	70	LL	1144	2022-05-09	0.45	9.602	0.733333	0.264877	9.04111	0.188328	0.151019
F1_2019	2022	Long	57	70	LL	1144	2022-05-10	0.25	9.982	0.733333	0.264877	9.04111	0.188328	0.151019
F1_2019	2022	Long	57	70	LL	1144	2022-05-11	0.25	10.354	0.733333	0.264877	9.04111	0.188328	0.151019
F1_2019	2022	Long	57	70	LL	1144	2022-05-12	0.2	10.784	0.733333	0.264877	9.04111	0.188328	0.151019
F1_2019	2022	Long	57	70	LL	1144	2022-05-13	0.2	11.232	0.733333	0.264877	9.04111	0.188328	0.151019
F1_2019	2022	Long	57	70	LL	1144	2022-05-14	0.1	11.674	0.733333	0.264877	9.04111	0.188328	0.151019
F1_2019	2022	Long	57	70	LL	1144	2022-05-15	0	12.064	0.733333	0.264877	9.04111	0.188328	0.151019
F1_2019	2022	Long	57	70	LL	1144	2022-05-16	0	12.502	0.733333	0.264877	9.04111	0.188328	0.151019
F1_2019	2022	Long	57	70	LL	1144	2022-05-17	0	12.958	0.733333	0.264877	9.04111	0.188328	0.151019
F1_2019	2022	Long	57	70	LL	1144	2022-05-18	0	13.3533	0.733333	0.264877	9.04111	0.188328	0.151019
F1_2019	2022	Long	57	70	LL	1144	2022-05-19	0	13.7733	0.733333	0.264877	9.04111	0.188328	0.151019
F1_2019	2022	Long	57	70	LL	1144	2022-05-20	0	14.1967	0.733333	0.264877	9.04111	0.188328	0.151019
F1_2019	2022	Long	57	70	LL	1144	2022-05-21	0	14.77	0.733333	0.264877	9.04111	0.188328	0.151019
F1_2019	2022	Long	57	70	LL	1144	2022-05-22	0	15.21	0.733333	0.264877	9.04111	0.188328	0.151019
F1_2019	2022	Long	57	70	LL	1144	2022-05-23	0	15.655	0.733333	0.264877	9.04111	0.188328	0.151019
F1_2019	2022	Long	57	70	LL	1144	2022-05-24	0	16.09	0.733333	0.264877	9.04111	0.188328	0.151019
F1_2019	2022	Long	57	70	LL	1145	2022-04-12	1	0	0.808333	0.971047	9.94224	1.08945	0.873624
F1_2019	2022	Long	57	70	LL	1145	2022-04-13	1	0.008	0.808333	0.971047	9.94224	1.08945	0.873624
F1_2019	2022	Long	57	70	LL	1145	2022-04-17	1	0.824	0.808333	0.971047	9.94224	1.08945	0.873624
F1_2019	2022	Long	57	70	LL	1145	2022-04-20	1	1.838	0.808333	0.971047	9.94224	1.08945	0.873624
F1_2019	2022	Long	57	70	LL	1145	2022-04-22	1	2.546	0.808333	0.971047	9.94224	1.08945	0.873624
F1_2019	2022	Long	57	70	LL	1145	2022-04-26	1	4.078	0.808333	0.971047	9.94224	1.08945	0.873624
F1_2019	2022	Long	57	70	LL	1145	2022-04-29	0.95	5.346	0.808333	0.971047	9.94224	1.08945	0.873624
F1_2019	2022	Long	57	70	LL	1145	2022-05-01	0.95	6.178	0.808333	0.971047	9.94224	1.08945	0.873624
F1_2019	2022	Long	57	70	LL	1145	2022-05-03	0.75	7.04	0.808333	0.971047	9.94224	1.08945	0.873624
F1_2019	2022	Long	57	70	LL	1145	2022-05-04	0.75	7.476	0.808333	0.971047	9.94224	1.08945	0.873624
F1_2019	2022	Long	57	70	LL	1145	2022-05-05	0.75	7.904	0.808333	0.971047	9.94224	1.08945	0.873624
F1_2019	2022	Long	57	70	LL	1145	2022-05-06	0.75	8.344	0.808333	0.971047	9.94224	1.08945	0.873624
F1_2019	2022	Long	57	70	LL	1145	2022-05-07	0.7	8.774	0.808333	0.971047	9.94224	1.08945	0.873624
F1_2019	2022	Long	57	70	LL	1145	2022-05-08	0.7	9.186	0.808333	0.971047	9.94224	1.08945	0.873624
F1_2019	2022	Long	57	70	LL	1145	2022-05-09	0.65	9.602	0.808333	0.971047	9.94224	1.08945	0.873624
F1_2019	2022	Long	57	70	LL	1145	2022-05-10	0.6	9.982	0.808333	0.971047	9.94224	1.08945	0.873624
F1_2019	2022	Long	57	70	LL	1145	2022-05-11	0.55	10.354	0.808333	0.971047	9.94224	1.08945	0.873624
F1_2019	2022	Long	57	70	LL	1145	2022-05-12	0.45	10.784	0.808333	0.971047	9.94224	1.08945	0.873624
F1_2019	2022	Long	57	70	LL	1145	2022-05-13	0.35	11.232	0.808333	0.971047	9.94224	1.08945	0.873624
F1_2019	2022	Long	57	70	LL	1145	2022-05-14	0.35	11.674	0.808333	0.971047	9.94224	1.08945	0.873624
F1_2019	2022	Long	57	70	LL	1145	2022-05-15	0.25	12.064	0.808333	0.971047	9.94224	1.08945	0.873624
F1_2019	2022	Long	57	70	LL	1145	2022-05-16	0	12.502	0.808333	0.971047	9.94224	1.08945	0.873624
F1_2019	2022	Long	57	70	LL	1145	2022-05-17	0	12.958	0.808333	0.971047	9.94224	1.08945	0.873624
F1_2019	2022	Long	57	70	LL	1145	2022-05-18	0	13.3533	0.808333	0.971047	9.94224	1.08945	0.873624
F1_2019	2022	Long	57	70	LL	1145	2022-05-19	0	13.7733	0.808333	0.971047	9.94224	1.08945	0.873624
F1_2019	2022	Long	57	70	LL	1145	2022-05-20	0	14.1967	0.808333	0.971047	9.94224	1.08945	0.873624
F1_2019	2022	Long	57	70	LL	1145	2022-05-21	0	14.77	0.808333	0.971047	9.94224	1.08945	0.873624
F1_2019	2022	Long	57	70	LL	1145	2022-05-22	0	15.21	0.808333	0.971047	9.94224	1.08945	0.873624
F1_2019	2022	Long	57	70	LL	1145	2022-05-23	0	15.655	0.808333	0.971047	9.94224	1.08945	0.873624
F1_2019	2022	Long	57	70	LL	1145	2022-05-24	0	16.09	0.808333	0.971047	9.94224	1.08945	0.873624
F1_2019	2022	Long	57	70	LL	1148	2022-04-12	1	0	0.705556	0.00333218	8.72056	-0.132227	-0.106031
F1_2019	2022	Long	57	70	LL	1148	2022-04-13	1	0.006	0.705556	0.00333218	8.72056	-0.132227	-0.106031
F1_2019	2022	Long	57	70	LL	1148	2022-04-17	1	0.822	0.705556	0.00333218	8.72056	-0.132227	-0.106031
F1_2019	2022	Long	57	70	LL	1148	2022-04-20	1	1.828	0.705556	0.00333218	8.72056	-0.132227	-0.106031
F1_2019	2022	Long	57	70	LL	1148	2022-04-22	1	2.544	0.705556	0.00333218	8.72056	-0.132227	-0.106031
F1_2019	2022	Long	57	70	LL	1148	2022-04-26	1	4.07	0.705556	0.00333218	8.72056	-0.132227	-0.106031
F1_2019	2022	Long	57	70	LL	1148	2022-04-29	1	5.34	0.705556	0.00333218	8.72056	-0.132227	-0.106031
F1_2019	2022	Long	57	70	LL	1148	2022-05-01	0.9	6.178	0.705556	0.00333218	8.72056	-0.132227	-0.106031
F1_2019	2022	Long	57	70	LL	1148	2022-05-03	0.75	7.046	0.705556	0.00333218	8.72056	-0.132227	-0.106031
F1_2019	2022	Long	57	70	LL	1148	2022-05-04	0.75	7.482	0.705556	0.00333218	8.72056	-0.132227	-0.106031
F1_2019	2022	Long	57	70	LL	1148	2022-05-05	0.7	7.914	0.705556	0.00333218	8.72056	-0.132227	-0.106031
F1_2019	2022	Long	57	70	LL	1148	2022-05-06	0.65	8.35	0.705556	0.00333218	8.72056	-0.132227	-0.106031
F1_2019	2022	Long	57	70	LL	1148	2022-05-07	0.55	8.78	0.705556	0.00333218	8.72056	-0.132227	-0.106031
F1_2019	2022	Long	57	70	LL	1148	2022-05-08	0.5	9.192	0.705556	0.00333218	8.72056	-0.132227	-0.106031
F1_2019	2022	Long	57	70	LL	1148	2022-05-09	0.5	9.61	0.705556	0.00333218	8.72056	-0.132227	-0.106031
F1_2019	2022	Long	57	70	LL	1148	2022-05-10	0.2	9.992	0.705556	0.00333218	8.72056	-0.132227	-0.106031
F1_2019	2022	Long	57	70	LL	1148	2022-05-11	0.1	10.37	0.705556	0.00333218	8.72056	-0.132227	-0.106031
F1_2019	2022	Long	57	70	LL	1148	2022-05-12	0.1	10.798	0.705556	0.00333218	8.72056	-0.132227	-0.106031
F1_2019	2022	Long	57	70	LL	1148	2022-05-13	0.1	11.24	0.705556	0.00333218	8.72056	-0.132227	-0.106031
F1_2019	2022	Long	57	70	LL	1148	2022-05-14	0	11.678	0.705556	0.00333218	8.72056	-0.132227	-0.106031
F1_2019	2022	Long	57	70	LL	1148	2022-05-15	0	12.064	0.705556	0.00333218	8.72056	-0.132227	-0.106031
F1_2019	2022	Long	57	70	LL	1148	2022-05-16	0	12.5	0.705556	0.00333218	8.72056	-0.132227	-0.106031
F1_2019	2022	Long	57	70	LL	1148	2022-05-17	0	12.948	0.705556	0.00333218	8.72056	-0.132227	-0.106031
F1_2019	2022	Long	57	70	LL	1148	2022-05-18	0	13.3533	0.705556	0.00333218	8.72056	-0.132227	-0.106031
F1_2019	2022	Long	57	70	LL	1148	2022-05-19	0	13.7733	0.705556	0.00333218	8.72056	-0.132227	-0.106031
F1_2019	2022	Long	57	70	LL	1148	2022-05-20	0	14.1967	0.705556	0.00333218	8.72056	-0.132227	-0.106031
F1_2019	2022	Long	57	70	LL	1148	2022-05-21	0	14.77	0.705556	0.00333218	8.72056	-0.132227	-0.106031
F1_2019	2022	Long	57	70	LL	1148	2022-05-22	0	15.21	0.705556	0.00333218	8.72056	-0.132227	-0.106031
F1_2019	2022	Long	57	70	LL	1148	2022-05-23	0	15.655	0.705556	0.00333218	8.72056	-0.132227	-0.106031
F1_2019	2022	Long	57	70	LL	1148	2022-05-24	0	16.09	0.705556	0.00333218	8.72056	-0.132227	-0.106031
F1_2019	2022	Long	60	40	HL	457	2022-04-12	1	0	0.538889	-1.56593	7.10077	-1.75202	-1.40493
F1_2019	2022	Long	60	40	HL	457	2022-04-13	1	0.004	0.538889	-1.56593	7.10077	-1.75202	-1.40493
F1_2019	2022	Long	60	40	HL	457	2022-04-17	1	0.782	0.538889	-1.56593	7.10077	-1.75202	-1.40493
F1_2019	2022	Long	60	40	HL	457	2022-04-20	1	1.788	0.538889	-1.56593	7.10077	-1.75202	-1.40493
F1_2019	2022	Long	60	40	HL	457	2022-04-22	1	2.508	0.538889	-1.56593	7.10077	-1.75202	-1.40493
F1_2019	2022	Long	60	40	HL	457	2022-04-26	1	4.038	0.538889	-1.56593	7.10077	-1.75202	-1.40493
F1_2019	2022	Long	60	40	HL	457	2022-04-29	1	5.3	0.538889	-1.56593	7.10077	-1.75202	-1.40493
F1_2019	2022	Long	60	40	HL	457	2022-05-01	0.85	6.144	0.538889	-1.56593	7.10077	-1.75202	-1.40493
F1_2019	2022	Long	60	40	HL	457	2022-05-03	0.65	7.04	0.538889	-1.56593	7.10077	-1.75202	-1.40493
F1_2019	2022	Long	60	40	HL	457	2022-05-04	0.5	7.482	0.538889	-1.56593	7.10077	-1.75202	-1.40493
F1_2019	2022	Long	60	40	HL	457	2022-05-05	0.35	7.92	0.538889	-1.56593	7.10077	-1.75202	-1.40493
F1_2019	2022	Long	60	40	HL	457	2022-05-06	0.25	8.354	0.538889	-1.56593	7.10077	-1.75202	-1.40493
F1_2019	2022	Long	60	40	HL	457	2022-05-07	0.1	8.788	0.538889	-1.56593	7.10077	-1.75202	-1.40493
F1_2019	2022	Long	60	40	HL	457	2022-05-08	0	9.2	0.538889	-1.56593	7.10077	-1.75202	-1.40493
F1_2019	2022	Long	60	40	HL	457	2022-05-09	0	9.618	0.538889	-1.56593	7.10077	-1.75202	-1.40493
F1_2019	2022	Long	60	40	HL	457	2022-05-10	0	9.998	0.538889	-1.56593	7.10077	-1.75202	-1.40493
F1_2019	2022	Long	60	40	HL	457	2022-05-11	0	10.36	0.538889	-1.56593	7.10077	-1.75202	-1.40493
F1_2019	2022	Long	60	40	HL	457	2022-05-12	0	10.77	0.538889	-1.56593	7.10077	-1.75202	-1.40493
F1_2019	2022	Long	60	40	HL	457	2022-05-13	0	11.178	0.538889	-1.56593	7.10077	-1.75202	-1.40493
F1_2019	2022	Long	60	40	HL	457	2022-05-14	0	11.596	0.538889	-1.56593	7.10077	-1.75202	-1.40493
F1_2019	2022	Long	60	40	HL	457	2022-05-15	0	12.012	0.538889	-1.56593	7.10077	-1.75202	-1.40493
F1_2019	2022	Long	60	40	HL	457	2022-05-16	0	12.424	0.538889	-1.56593	7.10077	-1.75202	-1.40493
F1_2019	2022	Long	60	40	HL	457	2022-05-17	0	12.864	0.538889	-1.56593	7.10077	-1.75202	-1.40493
F1_2019	2022	Long	60	40	HL	457	2022-05-18	0	13.3533	0.538889	-1.56593	7.10077	-1.75202	-1.40493
F1_2019	2022	Long	60	40	HL	457	2022-05-19	0	13.7733	0.538889	-1.56593	7.10077	-1.75202	-1.40493
F1_2019	2022	Long	60	40	HL	457	2022-05-20	0	14.1967	0.538889	-1.56593	7.10077	-1.75202	-1.40493
F1_2019	2022	Long	60	40	HL	457	2022-05-21	0	14.77	0.538889	-1.56593	7.10077	-1.75202	-1.40493
F1_2019	2022	Long	60	40	HL	457	2022-05-22	0	15.21	0.538889	-1.56593	7.10077	-1.75202	-1.40493
F1_2019	2022	Long	60	40	HL	457	2022-05-23	0	15.655	0.538889	-1.56593	7.10077	-1.75202	-1.40493
F1_2019	2022	Long	60	40	HL	457	2022-05-24	0	16.09	0.538889	-1.56593	7.10077	-1.75202	-1.40493
F1_2019	2022	Long	60	40	HL	467	2022-04-12	1	0	0.658333	-0.441293	8.2519	-0.60088	-0.481841
F1_2019	2022	Long	60	40	HL	467	2022-04-13	1	0.004	0.658333	-0.441293	8.2519	-0.60088	-0.481841
F1_2019	2022	Long	60	40	HL	467	2022-04-17	1	0.782	0.658333	-0.441293	8.2519	-0.60088	-0.481841
F1_2019	2022	Long	60	40	HL	467	2022-04-20	1	1.788	0.658333	-0.441293	8.2519	-0.60088	-0.481841
F1_2019	2022	Long	60	40	HL	467	2022-04-22	1	2.508	0.658333	-0.441293	8.2519	-0.60088	-0.481841
F1_2019	2022	Long	60	40	HL	467	2022-04-26	1	4.038	0.658333	-0.441293	8.2519	-0.60088	-0.481841
F1_2019	2022	Long	60	40	HL	467	2022-04-29	1	5.3	0.658333	-0.441293	8.2519	-0.60088	-0.481841
F1_2019	2022	Long	60	40	HL	467	2022-05-01	0.9	6.144	0.658333	-0.441293	8.2519	-0.60088	-0.481841
F1_2019	2022	Long	60	40	HL	467	2022-05-03	0.85	7.04	0.658333	-0.441293	8.2519	-0.60088	-0.481841
F1_2019	2022	Long	60	40	HL	467	2022-05-04	0.65	7.482	0.658333	-0.441293	8.2519	-0.60088	-0.481841
F1_2019	2022	Long	60	40	HL	467	2022-05-05	0.6	7.92	0.658333	-0.441293	8.2519	-0.60088	-0.481841
F1_2019	2022	Long	60	40	HL	467	2022-05-06	0.55	8.354	0.658333	-0.441293	8.2519	-0.60088	-0.481841
F1_2019	2022	Long	60	40	HL	467	2022-05-07	0.45	8.788	0.658333	-0.441293	8.2519	-0.60088	-0.481841
F1_2019	2022	Long	60	40	HL	467	2022-05-08	0.4	9.2	0.658333	-0.441293	8.2519	-0.60088	-0.481841
F1_2019	2022	Long	60	40	HL	467	2022-05-09	0.25	9.618	0.658333	-0.441293	8.2519	-0.60088	-0.481841
F1_2019	2022	Long	60	40	HL	467	2022-05-10	0.2	9.998	0.658333	-0.441293	8.2519	-0.60088	-0.481841
F1_2019	2022	Long	60	40	HL	467	2022-05-11	0	10.36	0.658333	-0.441293	8.2519	-0.60088	-0.481841
F1_2019	2022	Long	60	40	HL	467	2022-05-12	0	10.77	0.658333	-0.441293	8.2519	-0.60088	-0.481841
F1_2019	2022	Long	60	40	HL	467	2022-05-13	0	11.178	0.658333	-0.441293	8.2519	-0.60088	-0.481841
F1_2019	2022	Long	60	40	HL	467	2022-05-14	0	11.596	0.658333	-0.441293	8.2519	-0.60088	-0.481841
F1_2019	2022	Long	60	40	HL	467	2022-05-15	0	12.012	0.658333	-0.441293	8.2519	-0.60088	-0.481841
F1_2019	2022	Long	60	40	HL	467	2022-05-16	0	12.424	0.658333	-0.441293	8.2519	-0.60088	-0.481841
F1_2019	2022	Long	60	40	HL	467	2022-05-17	0	12.864	0.658333	-0.441293	8.2519	-0.60088	-0.481841
F1_2019	2022	Long	60	40	HL	467	2022-05-18	0	13.3533	0.658333	-0.441293	8.2519	-0.60088	-0.481841
F1_2019	2022	Long	60	40	HL	467	2022-05-19	0	13.7733	0.658333	-0.441293	8.2519	-0.60088	-0.481841
F1_2019	2022	Long	60	40	HL	467	2022-05-20	0	14.1967	0.658333	-0.441293	8.2519	-0.60088	-0.481841
F1_2019	2022	Long	60	40	HL	467	2022-05-21	0	14.77	0.658333	-0.441293	8.2519	-0.60088	-0.481841
F1_2019	2022	Long	60	40	HL	467	2022-05-22	0	15.21	0.658333	-0.441293	8.2519	-0.60088	-0.481841
F1_2019	2022	Long	60	40	HL	467	2022-05-23	0	15.655	0.658333	-0.441293	8.2519	-0.60088	-0.481841
F1_2019	2022	Long	60	40	HL	467	2022-05-24	0	16.09	0.658333	-0.441293	8.2519	-0.60088	-0.481841
F1_2019	2022	Long	60	40	HL	992	2022-04-12	1	0	0.502778	-1.90594	6.70562	-2.14717	-1.72179
F1_2019	2022	Long	60	40	HL	992	2022-04-13	1	0.004	0.502778	-1.90594	6.70562	-2.14717	-1.72179
F1_2019	2022	Long	60	40	HL	992	2022-04-17	1	0.782	0.502778	-1.90594	6.70562	-2.14717	-1.72179
F1_2019	2022	Long	60	40	HL	992	2022-04-20	1	1.788	0.502778	-1.90594	6.70562	-2.14717	-1.72179
F1_2019	2022	Long	60	40	HL	992	2022-04-22	1	2.508	0.502778	-1.90594	6.70562	-2.14717	-1.72179
F1_2019	2022	Long	60	40	HL	992	2022-04-26	1	4.038	0.502778	-1.90594	6.70562	-2.14717	-1.72179
F1_2019	2022	Long	60	40	HL	992	2022-04-29	0.85	5.3	0.502778	-1.90594	6.70562	-2.14717	-1.72179
F1_2019	2022	Long	60	40	HL	992	2022-05-01	0.8	6.144	0.502778	-1.90594	6.70562	-2.14717	-1.72179
F1_2019	2022	Long	60	40	HL	992	2022-05-03	0.5	7.04	0.502778	-1.90594	6.70562	-2.14717	-1.72179
F1_2019	2022	Long	60	40	HL	992	2022-05-04	0.4	7.482	0.502778	-1.90594	6.70562	-2.14717	-1.72179
F1_2019	2022	Long	60	40	HL	992	2022-05-05	0.35	7.92	0.502778	-1.90594	6.70562	-2.14717	-1.72179
F1_2019	2022	Long	60	40	HL	992	2022-05-06	0.15	8.354	0.502778	-1.90594	6.70562	-2.14717	-1.72179
F1_2019	2022	Long	60	40	HL	992	2022-05-07	0	8.788	0.502778	-1.90594	6.70562	-2.14717	-1.72179
F1_2019	2022	Long	60	40	HL	992	2022-05-08	0	9.2	0.502778	-1.90594	6.70562	-2.14717	-1.72179
F1_2019	2022	Long	60	40	HL	992	2022-05-09	0	9.618	0.502778	-1.90594	6.70562	-2.14717	-1.72179
F1_2019	2022	Long	60	40	HL	992	2022-05-10	0	9.998	0.502778	-1.90594	6.70562	-2.14717	-1.72179
F1_2019	2022	Long	60	40	HL	992	2022-05-11	0	10.36	0.502778	-1.90594	6.70562	-2.14717	-1.72179
F1_2019	2022	Long	60	40	HL	992	2022-05-12	0	10.77	0.502778	-1.90594	6.70562	-2.14717	-1.72179
F1_2019	2022	Long	60	40	HL	992	2022-05-13	0	11.178	0.502778	-1.90594	6.70562	-2.14717	-1.72179
F1_2019	2022	Long	60	40	HL	992	2022-05-14	0	11.596	0.502778	-1.90594	6.70562	-2.14717	-1.72179
F1_2019	2022	Long	60	40	HL	992	2022-05-15	0	12.012	0.502778	-1.90594	6.70562	-2.14717	-1.72179
F1_2019	2022	Long	60	40	HL	992	2022-05-16	0	12.424	0.502778	-1.90594	6.70562	-2.14717	-1.72179
F1_2019	2022	Long	60	40	HL	992	2022-05-17	0	12.864	0.502778	-1.90594	6.70562	-2.14717	-1.72179
F1_2019	2022	Long	60	40	HL	992	2022-05-18	0	13.3533	0.502778	-1.90594	6.70562	-2.14717	-1.72179
F1_2019	2022	Long	60	40	HL	992	2022-05-19	0	13.7733	0.502778	-1.90594	6.70562	-2.14717	-1.72179
F1_2019	2022	Long	60	40	HL	992	2022-05-20	0	14.1967	0.502778	-1.90594	6.70562	-2.14717	-1.72179
F1_2019	2022	Long	60	40	HL	992	2022-05-21	0	14.77	0.502778	-1.90594	6.70562	-2.14717	-1.72179
F1_2019	2022	Long	60	40	HL	992	2022-05-22	0	15.21	0.502778	-1.90594	6.70562	-2.14717	-1.72179
F1_2019	2022	Long	60	40	HL	992	2022-05-23	0	15.655	0.502778	-1.90594	6.70562	-2.14717	-1.72179
F1_2019	2022	Long	60	40	HL	992	2022-05-24	0	16.09	0.502778	-1.90594	6.70562	-2.14717	-1.72179
F1_2019	2022	Long	60	57	LL	517	2022-04-12	1	0	0.430556	-2.58596	5.81389	-3.03889	-2.43686
F1_2019	2022	Long	60	57	LL	517	2022-04-13	1	0.004	0.430556	-2.58596	5.81389	-3.03889	-2.43686
F1_2019	2022	Long	60	57	LL	517	2022-04-17	1	0.782	0.430556	-2.58596	5.81389	-3.03889	-2.43686
F1_2019	2022	Long	60	57	LL	517	2022-04-20	1	1.788	0.430556	-2.58596	5.81389	-3.03889	-2.43686
F1_2019	2022	Long	60	57	LL	517	2022-04-22	1	2.508	0.430556	-2.58596	5.81389	-3.03889	-2.43686
F1_2019	2022	Long	60	57	LL	517	2022-04-26	1	4.038	0.430556	-2.58596	5.81389	-3.03889	-2.43686
F1_2019	2022	Long	60	57	LL	517	2022-04-29	0.85	5.3	0.430556	-2.58596	5.81389	-3.03889	-2.43686
F1_2019	2022	Long	60	57	LL	517	2022-05-01	0.7	6.144	0.430556	-2.58596	5.81389	-3.03889	-2.43686
F1_2019	2022	Long	60	57	LL	517	2022-05-03	0.2	7.04	0.430556	-2.58596	5.81389	-3.03889	-2.43686
F1_2019	2022	Long	60	57	LL	517	2022-05-04	0	7.482	0.430556	-2.58596	5.81389	-3.03889	-2.43686
F1_2019	2022	Long	60	57	LL	517	2022-05-05	0	7.92	0.430556	-2.58596	5.81389	-3.03889	-2.43686
F1_2019	2022	Long	60	57	LL	517	2022-05-06	0	8.354	0.430556	-2.58596	5.81389	-3.03889	-2.43686
F1_2019	2022	Long	60	57	LL	517	2022-05-07	0	8.788	0.430556	-2.58596	5.81389	-3.03889	-2.43686
F1_2019	2022	Long	60	57	LL	517	2022-05-08	0	9.2	0.430556	-2.58596	5.81389	-3.03889	-2.43686
F1_2019	2022	Long	60	57	LL	517	2022-05-09	0	9.618	0.430556	-2.58596	5.81389	-3.03889	-2.43686
F1_2019	2022	Long	60	57	LL	517	2022-05-10	0	9.998	0.430556	-2.58596	5.81389	-3.03889	-2.43686
F1_2019	2022	Long	60	57	LL	517	2022-05-11	0	10.36	0.430556	-2.58596	5.81389	-3.03889	-2.43686
F1_2019	2022	Long	60	57	LL	517	2022-05-12	0	10.77	0.430556	-2.58596	5.81389	-3.03889	-2.43686
F1_2019	2022	Long	60	57	LL	517	2022-05-13	0	11.178	0.430556	-2.58596	5.81389	-3.03889	-2.43686
F1_2019	2022	Long	60	57	LL	517	2022-05-14	0	11.596	0.430556	-2.58596	5.81389	-3.03889	-2.43686
F1_2019	2022	Long	60	57	LL	517	2022-05-15	0	12.012	0.430556	-2.58596	5.81389	-3.03889	-2.43686
F1_2019	2022	Long	60	57	LL	517	2022-05-16	0	12.424	0.430556	-2.58596	5.81389	-3.03889	-2.43686
F1_2019	2022	Long	60	57	LL	517	2022-05-17	0	12.864	0.430556	-2.58596	5.81389	-3.03889	-2.43686
F1_2019	2022	Long	60	57	LL	517	2022-05-18	0	13.3533	0.430556	-2.58596	5.81389	-3.03889	-2.43686
F1_2019	2022	Long	60	57	LL	517	2022-05-19	0	13.7733	0.430556	-2.58596	5.81389	-3.03889	-2.43686
F1_2019	2022	Long	60	57	LL	517	2022-05-20	0	14.1967	0.430556	-2.58596	5.81389	-3.03889	-2.43686
F1_2019	2022	Long	60	57	LL	517	2022-05-21	0	14.77	0.430556	-2.58596	5.81389	-3.03889	-2.43686
F1_2019	2022	Long	60	57	LL	517	2022-05-22	0	15.21	0.430556	-2.58596	5.81389	-3.03889	-2.43686
F1_2019	2022	Long	60	57	LL	517	2022-05-23	0	15.655	0.430556	-2.58596	5.81389	-3.03889	-2.43686
F1_2019	2022	Long	60	57	LL	517	2022-05-24	0	16.09	0.430556	-2.58596	5.81389	-3.03889	-2.43686
F1_2019	2022	Long	60	70	LL	519	2022-04-12	1	0	0.433333	-2.5598	5.85118	-3.0016	-2.40696
F1_2019	2022	Long	60	70	LL	519	2022-04-13	1	0.004	0.433333	-2.5598	5.85118	-3.0016	-2.40696
F1_2019	2022	Long	60	70	LL	519	2022-04-17	1	0.782	0.433333	-2.5598	5.85118	-3.0016	-2.40696
F1_2019	2022	Long	60	70	LL	519	2022-04-20	1	1.788	0.433333	-2.5598	5.85118	-3.0016	-2.40696
F1_2019	2022	Long	60	70	LL	519	2022-04-22	1	2.508	0.433333	-2.5598	5.85118	-3.0016	-2.40696
F1_2019	2022	Long	60	70	LL	519	2022-04-26	1	4.038	0.433333	-2.5598	5.85118	-3.0016	-2.40696
F1_2019	2022	Long	60	70	LL	519	2022-04-29	0.8	5.3	0.433333	-2.5598	5.85118	-3.0016	-2.40696
F1_2019	2022	Long	60	70	LL	519	2022-05-01	0.6	6.144	0.433333	-2.5598	5.85118	-3.0016	-2.40696
F1_2019	2022	Long	60	70	LL	519	2022-05-03	0.25	7.04	0.433333	-2.5598	5.85118	-3.0016	-2.40696
F1_2019	2022	Long	60	70	LL	519	2022-05-04	0.15	7.482	0.433333	-2.5598	5.85118	-3.0016	-2.40696
F1_2019	2022	Long	60	70	LL	519	2022-05-05	0	7.92	0.433333	-2.5598	5.85118	-3.0016	-2.40696
F1_2019	2022	Long	60	70	LL	519	2022-05-06	0	8.354	0.433333	-2.5598	5.85118	-3.0016	-2.40696
F1_2019	2022	Long	60	70	LL	519	2022-05-07	0	8.788	0.433333	-2.5598	5.85118	-3.0016	-2.40696
F1_2019	2022	Long	60	70	LL	519	2022-05-08	0	9.2	0.433333	-2.5598	5.85118	-3.0016	-2.40696
F1_2019	2022	Long	60	70	LL	519	2022-05-09	0	9.618	0.433333	-2.5598	5.85118	-3.0016	-2.40696
F1_2019	2022	Long	60	70	LL	519	2022-05-10	0	9.998	0.433333	-2.5598	5.85118	-3.0016	-2.40696
F1_2019	2022	Long	60	70	LL	519	2022-05-11	0	10.36	0.433333	-2.5598	5.85118	-3.0016	-2.40696
F1_2019	2022	Long	60	70	LL	519	2022-05-12	0	10.77	0.433333	-2.5598	5.85118	-3.0016	-2.40696
F1_2019	2022	Long	60	70	LL	519	2022-05-13	0	11.178	0.433333	-2.5598	5.85118	-3.0016	-2.40696
F1_2019	2022	Long	60	70	LL	519	2022-05-14	0	11.596	0.433333	-2.5598	5.85118	-3.0016	-2.40696
F1_2019	2022	Long	60	70	LL	519	2022-05-15	0	12.012	0.433333	-2.5598	5.85118	-3.0016	-2.40696
F1_2019	2022	Long	60	70	LL	519	2022-05-16	0	12.424	0.433333	-2.5598	5.85118	-3.0016	-2.40696
F1_2019	2022	Long	60	70	LL	519	2022-05-17	0	12.864	0.433333	-2.5598	5.85118	-3.0016	-2.40696
F1_2019	2022	Long	60	70	LL	519	2022-05-18	0	13.3533	0.433333	-2.5598	5.85118	-3.0016	-2.40696
F1_2019	2022	Long	60	70	LL	519	2022-05-19	0	13.7733	0.433333	-2.5598	5.85118	-3.0016	-2.40696
F1_2019	2022	Long	60	70	LL	519	2022-05-20	0	14.1967	0.433333	-2.5598	5.85118	-3.0016	-2.40696
F1_2019	2022	Long	60	70	LL	519	2022-05-21	0	14.77	0.433333	-2.5598	5.85118	-3.0016	-2.40696
F1_2019	2022	Long	60	70	LL	519	2022-05-22	0	15.21	0.433333	-2.5598	5.85118	-3.0016	-2.40696
F1_2019	2022	Long	60	70	LL	519	2022-05-23	0	15.655	0.433333	-2.5598	5.85118	-3.0016	-2.40696
F1_2019	2022	Long	60	70	LL	519	2022-05-24	0	16.09	0.433333	-2.5598	5.85118	-3.0016	-2.40696
F1_2019	2022	Long	60	70	LL	1135	2022-04-12	1	0	0.616667	-0.83361	7.89722	-0.95556	-0.766255
F1_2019	2022	Long	60	70	LL	1135	2022-04-13	1	0.006	0.616667	-0.83361	7.89722	-0.95556	-0.766255
F1_2019	2022	Long	60	70	LL	1135	2022-04-17	1	0.814	0.616667	-0.83361	7.89722	-0.95556	-0.766255
F1_2019	2022	Long	60	70	LL	1135	2022-04-20	1	1.83	0.616667	-0.83361	7.89722	-0.95556	-0.766255
F1_2019	2022	Long	60	70	LL	1135	2022-04-22	1	2.538	0.616667	-0.83361	7.89722	-0.95556	-0.766255
F1_2019	2022	Long	60	70	LL	1135	2022-04-26	0.85	4.076	0.616667	-0.83361	7.89722	-0.95556	-0.766255
F1_2019	2022	Long	60	70	LL	1135	2022-04-29	0.8	5.338	0.616667	-0.83361	7.89722	-0.95556	-0.766255
F1_2019	2022	Long	60	70	LL	1135	2022-05-01	0.65	6.18	0.616667	-0.83361	7.89722	-0.95556	-0.766255
F1_2019	2022	Long	60	70	LL	1135	2022-05-03	0.6	7.056	0.616667	-0.83361	7.89722	-0.95556	-0.766255
[truncated: 891 more rows]

## Sheet: Fig. 4a
Mother_ID	Father_ID	Cross_Type	Colony_ID	DHW50_s	DHW50_l	Parent_Pair
[truncated: 50 more rows]

## Sheet: Fig. 4b
Cohort	Year	Stress	Cross_Type	x	y	StressTitle
[truncated: 1,028 more rows]

[truncated: 2 more sheets: Fig. 4c, Fig. 4d]
